# Supplementary material for: 1-(2,3,4-Trihydroxy­benzyl­idene)thio­semicarbazide
Source: Acta Crystallogr Sect E Struct Rep Online. 2010 May 8;66(Pt 6):o1278. doi: 10.1107/S1600536810015850 (PMC2979487; doi:10.1107/S1600536810015850)
Supplement: Supplementary file 1 [file e-66-o1278-sup1.cif]

##############################################################################
###                                                                        ###
###        Electronic paper (Acta Crystallographica Section E)             ###
###                                                                        ###
##############################################################################
#                                                                            #
# This CIF contains the data in a paper accepted for publication in Acta     #
# Crystallographica Section E. It conforms to the requirements of Notes      #
# for Authors for Section E, and has been peer reviewed under the auspices   #
# of the IUCr Commission on Journals.                                        #
#                                                                            #
# Full details of the Crystallographic Information File format               #
# are given in the paper "The Crystallographic Information File (CIF):       #
# a New Standard Archive File for Crystallography" by S. R. Hall, F. H.      #
# Allen and I. D. Brown [Acta Cryst. (1991), A47, 655-685].                  #
#                                                                            #
# The current version of the core CIF dictionary is obtainable from          #
# ftp://ftp.iucr.org/pub/cif_core.dic. The current version number is 2.4.    #
#                                                                            #
# Software is freely available for graphical display of the structure(s) in  #
# this CIF.  For information consult the CIF home page http://www.iucr.org/  #
# cif/home.html                                                              #
#                                                                            #
# This file may be used for bona fide research purposes within the           #
# scientific community so long as proper attribution is given to the journal # 
# article from which it was obtained.                                        #
#                                                                            #
##############################################################################
                                             
data_global
_audit_creation_method     SHELXL-97
_journal_date_recd_electronic     2010-04-08
_journal_date_accepted     2010-04-29
_journal_name_full     'Acta Crystallographica, Section E'
_journal_year     2010
_journal_volume     66
_journal_issue      6
_journal_page_first     o1278
_journal_page_last     o1278
_journal_paper_category     QO
_journal_coeditor_code     PK2242
_publ_contact_author
;
     Dr. Seik Weng Ng
     Department of Chemistry
     University of Malaya
     50603 Kuala Lumpur
     Malaysia
;
_publ_contact_author_email     mjamil@um.edu.my
_publ_contact_author_fax     '03 7967 4193'
_publ_contact_author_phone     '03 7967 6778'
_publ_section_title
;
1-(2,3,4-Trihydroxybenzylidene)thiosemicarbazide
;
loop_
    _publ_author_name
    _publ_author_address
    'Shawish, Hana Bashir'
;
     Department of Chemistry
     University of Malaya
     50603 Kuala Lumpur
     Malaysia
;
    'Maah, M. Jamil'
;
     Department of Chemistry
     University of Malaya
     50603 Kuala Lumpur
     Malaysia
;
    'Ng, Seik Weng'
;
     Department of Chemistry
     University of Malaya
     50603 Kuala Lumpur
     Malaysia
;
_publ_section_synopsis     .
data_I
_audit_creation_method     SHELXL-97
_chemical_name_systematic
;
1-(2,3,4-Trihydroxybenzylidene)thiosemicarbazide
;
_chemical_name_common     ?
_chemical_formula_moiety     'C8 H9 N3 O3 S'
_chemical_formula_sum     'C8 H9 N3 O3 S'
_chemical_formula_iupac     'C8 H9 N3 O3 S'
_chemical_formula_weight     227.24
_chemical_melting_point     ?
_symmetry_cell_setting     Triclinic
_symmetry_space_group_name_H-M     'P -1'
_symmetry_space_group_name_Hall     '-P 1'
loop_
    _symmetry_equiv_pos_as_xyz
    'x, y, z'
    '-x, -y, -z'
_cell_length_a     10.3121(10)
_cell_length_b     11.8797(12)
_cell_length_c     12.4037(12)
_cell_angle_alpha     68.9690(10)
_cell_angle_beta     87.4870(10)
_cell_angle_gamma     77.1610(10)
_cell_volume     1381.8(2)
_cell_formula_units_Z     6
_cell_measurement_reflns_used     2924
_cell_measurement_theta_min     2.6
_cell_measurement_theta_max     28.1
_cell_measurement_temperature     100(2)
_exptl_crystal_description     Plate
_exptl_crystal_colour     'pale brown'
_exptl_crystal_size_max     0.35
_exptl_crystal_size_mid     0.10
_exptl_crystal_size_min     0.02
_exptl_crystal_density_diffrn     1.639
_exptl_crystal_density_meas     ?
_exptl_crystal_density_method     'not measured'
_exptl_crystal_F_000     708
_exptl_absorpt_coefficient_mu     0.341
_exptl_absorpt_correction_type     Multi-scan
_exptl_absorpt_process_details     '(SADABS; Sheldrick, 1996)'
_exptl_absorpt_correction_T_min     0.890
_exptl_absorpt_correction_T_max     0.993
_diffrn_ambient_temperature     100(2)
_diffrn_radiation_type     MoK\a
_diffrn_radiation_wavelength     0.71073
_diffrn_radiation_source     'fine-focus sealed tube'
_diffrn_radiation_monochromator     graphite
_diffrn_measurement_device_type     'Bruker SMART APEX diffractometer'
_diffrn_measurement_method     '\w scans'
_diffrn_detector_area_resol_mean     ?
_diffrn_reflns_number     13248
_diffrn_reflns_av_R_equivalents     0.0330
_diffrn_reflns_av_sigmaI/netI     0.0538
_diffrn_reflns_theta_min     1.76
_diffrn_reflns_theta_max     27.50
_diffrn_reflns_theta_full     27.50
_diffrn_measured_fraction_theta_max     0.995
_diffrn_measured_fraction_theta_full     0.995
_diffrn_reflns_limit_h_min     -13
_diffrn_reflns_limit_h_max     12
_diffrn_reflns_limit_k_min     -15
_diffrn_reflns_limit_k_max     15
_diffrn_reflns_limit_l_min     -16
_diffrn_reflns_limit_l_max     16
_diffrn_standards_number     0
_diffrn_standards_interval_count     .
_diffrn_standards_interval_time     .
_diffrn_standards_decay_%     ?
_reflns_number_total     6327
_reflns_number_gt     4487
_reflns_threshold_expression     I>2\s(I)
_refine_ls_structure_factor_coef     Fsqd
_refine_ls_matrix_type     full
_refine_ls_R_factor_all     0.0694
_refine_ls_R_factor_gt     0.0422
_refine_ls_wR_factor_gt     0.0992
_refine_ls_wR_factor_ref     0.1138
_refine_ls_goodness_of_fit_ref     1.020
_refine_ls_restrained_S_all     1.019
_refine_ls_number_reflns     6327
_refine_ls_number_parameters     478
_refine_ls_number_restraints     18
_refine_ls_hydrogen_treatment     mixed
_refine_ls_weighting_scheme     calc
_refine_ls_weighting_details
         'calc w=1/[\s^2^(Fo^2^)+(0.0572P)^2^+0.0368P] where P=(Fo^2^+2Fc^2^)/3'
_atom_sites_solution_hydrogens     geom
_atom_sites_solution_primary     direct
_atom_sites_solution_secondary     difmap
_refine_ls_shift/su_max     0.000
_refine_ls_shift/su_mean     0.000
_refine_diff_density_max     0.382
_refine_diff_density_min     -0.373
_refine_ls_extinction_method     none
_refine_ls_extinction_coef     ?
loop_
    _atom_type_symbol
    _atom_type_description
    _atom_type_scat_dispersion_real
    _atom_type_scat_dispersion_imag
    _atom_type_scat_source
    'C' 'C' 0.0033 0.0016
                         'International Tables Vol C Tables 4.2.6.8 and 6.1.1.4'
    'H' 'H' 0.0000 0.0000
                         'International Tables Vol C Tables 4.2.6.8 and 6.1.1.4'
    'N' 'N' 0.0061 0.0033
                         'International Tables Vol C Tables 4.2.6.8 and 6.1.1.4'
    'O' 'O' 0.0106 0.0060
                         'International Tables Vol C Tables 4.2.6.8 and 6.1.1.4'
    'S' 'S' 0.1246 0.1234
                         'International Tables Vol C Tables 4.2.6.8 and 6.1.1.4'
_computing_data_collection     'APEX2 (Bruker, 2009)'
_computing_cell_refinement     'SAINT (Bruker, 2009)'
_computing_data_reduction     'SAINT (Bruker, 2009)'
_computing_structure_solution     'SHELXS97 (Sheldrick, 2008)'
_computing_structure_refinement     'SHELXL97 (Sheldrick, 2008)'
_computing_molecular_graphics     'X-SEED (Barbour, 2001)'
_computing_publication_material     'publCIF (Westrip, 2010)'
loop_
    _atom_site_type_symbol
    _atom_site_label
    _atom_site_fract_x
    _atom_site_fract_y
    _atom_site_fract_z
    _atom_site_U_iso_or_equiv
    _atom_site_adp_type
    _atom_site_calc_flag
    _atom_site_refinement_flags
    _atom_site_occupancy
    _atom_site_disorder_assembly
    _atom_site_disorder_group
    S S1 0.04483(6) 0.85739(5) 0.67520(4) 0.01600(14) Uani d . 1 . .
    S S2 0.39952(6) 0.72567(5) 0.55744(5) 0.01715(14) Uani d . 1 . .
    S S3 0.32855(6) 1.02438(5) 0.19484(5) 0.01889(15) Uani d . 1 . .
    O O1 0.02467(17) 0.58729(14) 0.32793(12) 0.0171(4) Uani d D 1 . .
    H H1 0.030(3) 0.622(2) 0.3749(19) 0.033(8) Uiso d D 1 . .
    O O2 -0.01767(17) 0.52286(14) 0.14650(13) 0.0185(4) Uani d D 1 . .
    H H2 0.023(3) 0.489(3) 0.103(2) 0.048(10) Uiso d D 1 . .
    O O3 0.00587(16) 0.67307(14) -0.07208(12) 0.0165(3) Uani d D 1 . .
    H H3 0.019(3) 0.725(2) -0.1352(14) 0.031(8) Uiso d D 1 . .
    O O4 0.30904(16) 0.48727(14) 0.20588(12) 0.0159(3) Uani d D 1 . .
    H H4 0.325(3) 0.514(3) 0.257(2) 0.054(10) Uiso d D 1 . .
    O O5 0.23954(17) 0.43594(14) 0.02850(13) 0.0180(4) Uani d D 1 . .
    H H5 0.218(3) 0.438(3) -0.0364(14) 0.063(11) Uiso d D 1 . .
    O O6 0.30786(16) 0.55735(14) -0.19098(13) 0.0166(3) Uani d D 1 . .
    H H6 0.326(3) 0.607(2) -0.2539(13) 0.030(8) Uiso d D 1 . .
    O O7 0.27294(17) 1.30858(14) 0.54062(13) 0.0184(4) Uani d D 1 . .
    H H7 0.287(3) 1.270(2) 0.496(2) 0.038(9) Uiso d D 1 . .
    O O8 0.27623(17) 1.38726(14) 0.71552(13) 0.0182(4) Uani d D 1 . .
    H H8 0.284(3) 1.399(3) 0.7771(16) 0.051(10) Uiso d D 1 . .
    O O9 0.28539(16) 1.23273(14) 0.93746(12) 0.0168(3) Uani d D 1 . .
    H H9 0.294(3) 1.1754(17) 1.0024(12) 0.025(7) Uiso d D 1 . .
    N N1 0.05073(18) 0.77060(16) 0.39755(14) 0.0124(4) Uani d . 1 . .
    N N2 0.05168(19) 0.83290(16) 0.47275(15) 0.0131(4) Uani d D 1 . .
    H H21 0.045(2) 0.9116(10) 0.445(2) 0.024(7) Uiso d D 1 . .
    N N3 0.0408(2) 0.65715(17) 0.62610(16) 0.0194(4) Uani d D 1 . .
    H H31 0.033(3) 0.620(2) 0.6981(10) 0.036(8) Uiso d D 1 . .
    H H32 0.038(2) 0.6192(19) 0.5797(17) 0.018(7) Uiso d D 1 . .
    N N4 0.39153(18) 0.64797(15) 0.27613(15) 0.0126(4) Uani d . 1 . .
    N N5 0.40933(19) 0.70383(17) 0.35334(15) 0.0135(4) Uani d D 1 . .
    H H51 0.425(3) 0.7772(14) 0.324(2) 0.045(9) Uiso d D 1 . .
    N N6 0.3389(2) 0.54900(17) 0.49721(16) 0.0177(4) Uani d D 1 . .
    H H61 0.325(2) 0.510(2) 0.5681(10) 0.020(7) Uiso d D 1 . .
    H H62 0.334(2) 0.515(2) 0.4482(16) 0.019(7) Uiso d D 1 . .
    N N7 0.30054(19) 1.11133(16) 0.47366(15) 0.0153(4) Uani d . 1 . .
    N N8 0.3167(2) 1.04604(17) 0.39915(15) 0.0163(4) Uani d D 1 . .
    H H81 0.337(2) 0.9667(9) 0.425(2) 0.019(7) Uiso d D 1 . .
    N N9 0.2893(2) 1.22846(17) 0.24562(16) 0.0200(4) Uani d D 1 . .
    H H91 0.284(2) 1.270(2) 0.1728(9) 0.024(7) Uiso d D 1 . .
    H H92 0.278(3) 1.265(2) 0.2949(18) 0.034(8) Uiso d D 1 . .
    C C1 0.0359(2) 0.66793(19) 0.21952(17) 0.0121(4) Uani d . 1 . .
    C C2 0.0183(2) 0.63384(18) 0.12652(18) 0.0129(4) Uani d . 1 . .
    C C3 0.0300(2) 0.71265(19) 0.01372(17) 0.0123(4) Uani d . 1 . .
    C C4 0.0646(2) 0.82510(19) -0.00648(18) 0.0139(5) Uani d . 1 . .
    H H4A 0.0770 0.8772 -0.0829 0.017 Uiso calc R 1 . .
    C C5 0.0806(2) 0.85971(19) 0.08633(17) 0.0129(4) Uani d . 1 . .
    H H5A 0.1033 0.9368 0.0726 0.015 Uiso calc R 1 . .
    C C6 0.0645(2) 0.78427(19) 0.19995(17) 0.0117(4) Uani d . 1 . .
    C C7 0.0709(2) 0.83158(19) 0.29141(17) 0.0123(4) Uani d . 1 . .
    H H7A 0.0908 0.9106 0.2726 0.015 Uiso calc R 1 . .
    C C8 0.0451(2) 0.77519(19) 0.58732(18) 0.0136(5) Uani d . 1 . .
    C C9 0.3408(2) 0.55759(19) 0.09885(17) 0.0125(4) Uani d . 1 . .
    C C10 0.3076(2) 0.52858(18) 0.00573(18) 0.0129(4) Uani d . 1 . .
    C C11 0.3422(2) 0.59381(19) -0.10491(17) 0.0120(4) Uani d . 1 . .
    C C12 0.4069(2) 0.68949(19) -0.12458(18) 0.0138(5) Uani d . 1 . .
    H H12 0.4322 0.7323 -0.2002 0.017 Uiso calc R 1 . .
    C C13 0.4343(2) 0.72205(19) -0.03270(18) 0.0135(4) Uani d . 1 . .
    H H13 0.4767 0.7889 -0.0463 0.016 Uiso calc R 1 . .
    C C14 0.4006(2) 0.65829(19) 0.07964(17) 0.0119(4) Uani d . 1 . .
    C C15 0.4214(2) 0.70176(19) 0.17123(18) 0.0126(4) Uani d . 1 . .
    H H15 0.4584 0.7725 0.1532 0.015 Uiso calc R 1 . .
    C C16 0.3804(2) 0.65349(19) 0.46518(18) 0.0130(4) Uani d . 1 . .
    C C17 0.2798(2) 1.22282(19) 0.64927(18) 0.0135(4) Uani d . 1 . .
    C C18 0.2795(2) 1.26454(19) 0.74128(18) 0.0134(5) Uani d . 1 . .
    C C19 0.2838(2) 1.1822(2) 0.85449(18) 0.0134(4) Uani d . 1 . .
    C C20 0.2863(2) 1.0579(2) 0.87772(18) 0.0152(5) Uani d . 1 . .
    H H20 0.2871 1.0021 0.9551 0.018 Uiso calc R 1 . .
    C C21 0.2877(2) 1.0171(2) 0.78646(18) 0.0153(5) Uani d . 1 . .
    H H21a 0.2898 0.9324 0.8020 0.018 Uiso calc R 1 . .
    C C22 0.2860(2) 1.09729(19) 0.67167(18) 0.0133(4) Uani d . 1 . .
    C C23 0.2966(2) 1.0449(2) 0.58130(18) 0.0146(5) Uani d . 1 . .
    H H23 0.3008 0.9590 0.6023 0.018 Uiso calc R 1 . .
    C C24 0.3104(2) 1.1070(2) 0.28385(18) 0.0149(5) Uani d . 1 . .
loop_
    _atom_site_aniso_label
    _atom_site_aniso_U_11
    _atom_site_aniso_U_22
    _atom_site_aniso_U_33
    _atom_site_aniso_U_12
    _atom_site_aniso_U_13
    _atom_site_aniso_U_23
    S1 0.0281(4) 0.0122(3) 0.0102(2) -0.0063(2) 0.0013(2) -0.0060(2)
    S2 0.0270(4) 0.0164(3) 0.0125(3) -0.0084(2) 0.0028(2) -0.0086(2)
    S3 0.0312(4) 0.0155(3) 0.0128(3) -0.0074(2) 0.0010(2) -0.0070(2)
    O1 0.0326(10) 0.0128(8) 0.0088(7) -0.0099(7) 0.0009(7) -0.0042(6)
    O2 0.0340(11) 0.0120(8) 0.0157(8) -0.0124(7) 0.0038(7) -0.0083(6)
    O3 0.0283(10) 0.0156(8) 0.0096(7) -0.0104(7) 0.0011(7) -0.0059(6)
    O4 0.0279(10) 0.0134(8) 0.0093(7) -0.0097(7) 0.0017(6) -0.0046(6)
    O5 0.0321(10) 0.0160(8) 0.0105(7) -0.0138(7) -0.0001(7) -0.0052(6)
    O6 0.0286(10) 0.0147(8) 0.0097(7) -0.0082(7) 0.0000(7) -0.0061(6)
    O7 0.0345(11) 0.0124(8) 0.0108(7) -0.0075(7) 0.0019(7) -0.0060(6)
    O8 0.0319(10) 0.0132(8) 0.0141(8) -0.0097(7) 0.0035(7) -0.0079(6)
    O9 0.0257(10) 0.0178(8) 0.0099(7) -0.0080(7) 0.0008(7) -0.0066(6)
    N1 0.0151(10) 0.0125(9) 0.0122(9) -0.0039(7) -0.0017(7) -0.0068(7)
    N2 0.0222(11) 0.0088(9) 0.0109(8) -0.0041(8) -0.0001(7) -0.0063(7)
    N3 0.0399(13) 0.0113(9) 0.0096(9) -0.0090(9) -0.0003(9) -0.0047(7)
    N4 0.0171(10) 0.0107(9) 0.0128(9) -0.0025(7) -0.0020(7) -0.0075(7)
    N5 0.0200(11) 0.0111(9) 0.0135(9) -0.0057(8) 0.0003(7) -0.0079(7)
    N6 0.0321(12) 0.0126(9) 0.0107(9) -0.0083(8) 0.0021(8) -0.0049(8)
    N7 0.0226(11) 0.0114(9) 0.0154(9) -0.0053(8) 0.0004(8) -0.0082(7)
    N8 0.0303(12) 0.0092(9) 0.0117(9) -0.0059(8) 0.0005(8) -0.0056(7)
    N9 0.0373(13) 0.0114(9) 0.0119(9) -0.0077(9) -0.0011(9) -0.0034(8)
    C1 0.0140(12) 0.0109(10) 0.0107(10) -0.0023(8) 0.0013(8) -0.0035(8)
    C2 0.0151(12) 0.0091(10) 0.0156(10) -0.0040(8) 0.0003(9) -0.0048(8)
    C3 0.0131(12) 0.0138(10) 0.0118(10) -0.0033(9) 0.0002(8) -0.0065(8)
    C4 0.0166(12) 0.0126(10) 0.0109(10) -0.0040(9) 0.0014(8) -0.0018(8)
    C5 0.0161(12) 0.0087(10) 0.0146(10) -0.0035(8) -0.0004(8) -0.0044(8)
    C6 0.0117(11) 0.0104(10) 0.0137(10) -0.0022(8) -0.0005(8) -0.0051(8)
    C7 0.0132(12) 0.0102(10) 0.0143(10) -0.0039(8) -0.0018(8) -0.0044(8)
    C8 0.0165(12) 0.0136(10) 0.0121(10) -0.0044(9) 0.0006(8) -0.0056(8)
    C9 0.0150(12) 0.0112(10) 0.0104(9) -0.0009(8) 0.0011(8) -0.0040(8)
    C10 0.0169(12) 0.0077(10) 0.0150(10) -0.0043(9) 0.0004(8) -0.0042(8)
    C11 0.0161(12) 0.0107(10) 0.0109(10) -0.0014(8) -0.0020(8) -0.0064(8)
    C12 0.0165(12) 0.0125(10) 0.0124(10) -0.0039(9) 0.0015(8) -0.0041(8)
    C13 0.0132(12) 0.0111(10) 0.0156(10) -0.0022(8) -0.0016(8) -0.0040(8)
    C14 0.0135(12) 0.0105(10) 0.0129(10) -0.0018(8) -0.0020(8) -0.0056(8)
    C15 0.0138(12) 0.0108(10) 0.0144(10) -0.0021(8) -0.0016(8) -0.0059(8)
    C16 0.0143(12) 0.0113(10) 0.0128(10) -0.0006(9) -0.0007(8) -0.0046(8)
    C17 0.0160(12) 0.0123(10) 0.0116(10) -0.0041(9) 0.0001(8) -0.0031(8)
    C18 0.0163(12) 0.0120(10) 0.0148(10) -0.0057(9) 0.0017(9) -0.0067(8)
    C19 0.0118(12) 0.0181(11) 0.0134(10) -0.0050(9) 0.0033(8) -0.0085(9)
    C20 0.0179(13) 0.0149(11) 0.0112(10) -0.0045(9) 0.0011(9) -0.0025(8)
    C21 0.0202(13) 0.0102(10) 0.0161(11) -0.0048(9) 0.0007(9) -0.0044(8)
    C22 0.0148(12) 0.0125(10) 0.0145(10) -0.0045(9) 0.0005(8) -0.0063(8)
    C23 0.0171(12) 0.0123(10) 0.0165(11) -0.0046(9) -0.0007(9) -0.0066(9)
    C24 0.0174(12) 0.0155(11) 0.0136(10) -0.0068(9) 0.0002(9) -0.0052(9)
loop_
    _geom_bond_atom_site_label_1
    _geom_bond_atom_site_label_2
    _geom_bond_site_symmetry_2
    _geom_bond_distance
    _geom_bond_publ_flag
    S1 C8 . 1.704(2) ?
    S2 C16 . 1.698(2) ?
    S3 C24 . 1.702(2) ?
    O1 C1 . 1.360(2) ?
    O1 H1 . 0.836(10) ?
    O2 C2 . 1.383(2) ?
    O2 H2 . 0.834(10) ?
    O3 C3 . 1.360(2) ?
    O3 H3 . 0.833(10) ?
    O4 C9 . 1.362(2) ?
    O4 H4 . 0.835(10) ?
    O5 C10 . 1.374(2) ?
    O5 H5 . 0.831(10) ?
    O6 C11 . 1.373(2) ?
    O6 H6 . 0.835(10) ?
    O7 C17 . 1.360(2) ?
    O7 H7 . 0.830(10) ?
    O8 C18 . 1.369(2) ?
    O8 H8 . 0.837(10) ?
    O9 C19 . 1.367(2) ?
    O9 H9 . 0.840(10) ?
    N1 C7 . 1.288(3) ?
    N1 N2 . 1.385(2) ?
    N2 C8 . 1.344(3) ?
    N2 H21 . 0.860(10) ?
    N3 C8 . 1.320(3) ?
    N3 H31 . 0.851(10) ?
    N3 H32 . 0.853(10) ?
    N4 C15 . 1.285(3) ?
    N4 N5 . 1.385(2) ?
    N5 C16 . 1.349(3) ?
    N5 H51 . 0.865(10) ?
    N6 C16 . 1.323(3) ?
    N6 H61 . 0.858(10) ?
    N6 H62 . 0.849(10) ?
    N7 C23 . 1.288(3) ?
    N7 N8 . 1.388(2) ?
    N8 C24 . 1.348(3) ?
    N8 H81 . 0.858(10) ?
    N9 C24 . 1.316(3) ?
    N9 H91 . 0.857(10) ?
    N9 H92 . 0.861(10) ?
    C1 C2 . 1.383(3) ?
    C1 C6 . 1.411(3) ?
    C2 C3 . 1.394(3) ?
    C3 C4 . 1.392(3) ?
    C4 C5 . 1.381(3) ?
    C4 H4A . 0.9500 ?
    C5 C6 . 1.399(3) ?
    C5 H5A . 0.9500 ?
    C6 C7 . 1.445(3) ?
    C7 H7A . 0.9500 ?
    C9 C10 . 1.394(3) ?
    C9 C14 . 1.406(3) ?
    C10 C11 . 1.389(3) ?
    C11 C12 . 1.385(3) ?
    C12 C13 . 1.386(3) ?
    C12 H12 . 0.9500 ?
    C13 C14 . 1.398(3) ?
    C13 H13 . 0.9500 ?
    C14 C15 . 1.447(3) ?
    C15 H15 . 0.9500 ?
    C17 C18 . 1.398(3) ?
    C17 C22 . 1.402(3) ?
    C18 C19 . 1.390(3) ?
    C19 C20 . 1.394(3) ?
    C20 C21 . 1.380(3) ?
    C20 H20 . 0.9500 ?
    C21 C22 . 1.399(3) ?
    C21 H21a . 0.9500 ?
    C22 C23 . 1.454(3) ?
    C23 H23 . 0.9500 ?
loop_
    _geom_angle_atom_site_label_1
    _geom_angle_atom_site_label_2
    _geom_angle_atom_site_label_3
    _geom_angle_site_symmetry_1
    _geom_angle_site_symmetry_3
    _geom_angle
    _geom_angle_publ_flag
    C1 O1 H1 . . 108.4(19) ?
    C2 O2 H2 . . 110(2) ?
    C3 O3 H3 . . 108.4(19) ?
    C9 O4 H4 . . 112(2) ?
    C10 O5 H5 . . 104(2) ?
    C11 O6 H6 . . 107.5(19) ?
    C17 O7 H7 . . 106(2) ?
    C18 O8 H8 . . 109(2) ?
    C19 O9 H9 . . 108.1(18) ?
    C7 N1 N2 . . 114.97(17) ?
    C8 N2 N1 . . 120.71(17) ?
    C8 N2 H21 . . 119.4(17) ?
    N1 N2 H21 . . 119.2(17) ?
    C8 N3 H31 . . 119.2(19) ?
    C8 N3 H32 . . 121.1(16) ?
    H31 N3 H32 . . 119(2) ?
    C15 N4 N5 . . 116.06(18) ?
    C16 N5 N4 . . 119.95(18) ?
    C16 N5 H51 . . 122.7(19) ?
    N4 N5 H51 . . 116.4(19) ?
    C16 N6 H61 . . 121.8(17) ?
    C16 N6 H62 . . 119.6(17) ?
    H61 N6 H62 . . 118(2) ?
    C23 N7 N8 . . 114.78(18) ?
    C24 N8 N7 . . 120.06(18) ?
    C24 N8 H81 . . 118.3(16) ?
    N7 N8 H81 . . 121.4(16) ?
    C24 N9 H91 . . 120.2(17) ?
    C24 N9 H92 . . 118.8(18) ?
    H91 N9 H92 . . 121(2) ?
    O1 C1 C2 . . 118.45(19) ?
    O1 C1 C6 . . 121.89(18) ?
    C2 C1 C6 . . 119.65(19) ?
    O2 C2 C1 . . 119.04(18) ?
    O2 C2 C3 . . 120.19(18) ?
    C1 C2 C3 . . 120.69(19) ?
    O3 C3 C4 . . 123.43(18) ?
    O3 C3 C2 . . 116.36(18) ?
    C4 C3 C2 . . 120.20(19) ?
    C5 C4 C3 . . 119.01(19) ?
    C5 C4 H4A . . 120.5 ?
    C3 C4 H4A . . 120.5 ?
    C4 C5 C6 . . 121.78(19) ?
    C4 C5 H5A . . 119.1 ?
    C6 C5 H5A . . 119.1 ?
    C5 C6 C1 . . 118.54(19) ?
    C5 C6 C7 . . 118.53(19) ?
    C1 C6 C7 . . 122.85(19) ?
    N1 C7 C6 . . 122.49(19) ?
    N1 C7 H7A . . 118.8 ?
    C6 C7 H7A . . 118.8 ?
    N3 C8 N2 . . 118.19(19) ?
    N3 C8 S1 . . 123.33(16) ?
    N2 C8 S1 . . 118.47(16) ?
    O4 C9 C10 . . 117.13(19) ?
    O4 C9 C14 . . 122.83(19) ?
    C10 C9 C14 . . 120.01(19) ?
    O5 C10 C11 . . 122.75(19) ?
    O5 C10 C9 . . 117.48(19) ?
    C11 C10 C9 . . 119.76(19) ?
    O6 C11 C12 . . 123.38(19) ?
    O6 C11 C10 . . 115.75(19) ?
    C12 C11 C10 . . 120.87(19) ?
    C13 C12 C11 . . 119.3(2) ?
    C13 C12 H12 . . 120.3 ?
    C11 C12 H12 . . 120.3 ?
    C12 C13 C14 . . 121.2(2) ?
    C12 C13 H13 . . 119.4 ?
    C14 C13 H13 . . 119.4 ?
    C13 C14 C9 . . 118.70(19) ?
    C13 C14 C15 . . 119.20(19) ?
    C9 C14 C15 . . 122.01(19) ?
    N4 C15 C14 . . 122.3(2) ?
    N4 C15 H15 . . 118.9 ?
    C14 C15 H15 . . 118.9 ?
    N6 C16 N5 . . 117.59(19) ?
    N6 C16 S2 . . 123.38(16) ?
    N5 C16 S2 . . 119.03(16) ?
    O7 C17 C18 . . 117.13(19) ?
    O7 C17 C22 . . 123.12(19) ?
    C18 C17 C22 . . 119.74(19) ?
    O8 C18 C19 . . 122.09(19) ?
    O8 C18 C17 . . 117.80(18) ?
    C19 C18 C17 . . 120.11(19) ?
    O9 C19 C18 . . 115.08(19) ?
    O9 C19 C20 . . 124.29(19) ?
    C18 C19 C20 . . 120.6(2) ?
    C21 C20 C19 . . 118.9(2) ?
    C21 C20 H20 . . 120.5 ?
    C19 C20 H20 . . 120.5 ?
    C20 C21 C22 . . 121.8(2) ?
    C20 C21 H21a . . 119.1 ?
    C22 C21 H21a . . 119.1 ?
    C21 C22 C17 . . 118.79(19) ?
    C21 C22 C23 . . 118.05(19) ?
    C17 C22 C23 . . 123.11(19) ?
    N7 C23 C22 . . 122.12(19) ?
    N7 C23 H23 . . 118.9 ?
    C22 C23 H23 . . 118.9 ?
    N9 C24 N8 . . 118.0(2) ?
    N9 C24 S3 . . 123.12(17) ?
    N8 C24 S3 . . 118.90(16) ?
loop_
    _geom_torsion_atom_site_label_1
    _geom_torsion_atom_site_label_2
    _geom_torsion_atom_site_label_3
    _geom_torsion_atom_site_label_4
    _geom_torsion_site_symmetry_1
    _geom_torsion_site_symmetry_2
    _geom_torsion_site_symmetry_3
    _geom_torsion_site_symmetry_4
    _geom_torsion
    _geom_torsion_publ_flag
    C7 N1 N2 C8 . . . . -173.3(2) ?
    C15 N4 N5 C16 . . . . 179.99(19) ?
    C23 N7 N8 C24 . . . . 174.1(2) ?
    O1 C1 C2 O2 . . . . 3.8(3) ?
    C6 C1 C2 O2 . . . . -176.09(19) ?
    O1 C1 C2 C3 . . . . -179.37(19) ?
    C6 C1 C2 C3 . . . . 0.8(3) ?
    O2 C2 C3 O3 . . . . -0.7(3) ?
    C1 C2 C3 O3 . . . . -177.53(19) ?
    O2 C2 C3 C4 . . . . 179.20(19) ?
    C1 C2 C3 C4 . . . . 2.4(3) ?
    O3 C3 C4 C5 . . . . 176.8(2) ?
    C2 C3 C4 C5 . . . . -3.1(3) ?
    C3 C4 C5 C6 . . . . 0.7(3) ?
    C4 C5 C6 C1 . . . . 2.4(3) ?
    C4 C5 C6 C7 . . . . -174.4(2) ?
    O1 C1 C6 C5 . . . . 177.06(19) ?
    C2 C1 C6 C5 . . . . -3.1(3) ?
    O1 C1 C6 C7 . . . . -6.3(3) ?
    C2 C1 C6 C7 . . . . 173.6(2) ?
    N2 N1 C7 C6 . . . . -175.78(18) ?
    C5 C6 C7 N1 . . . . 176.6(2) ?
    C1 C6 C7 N1 . . . . -0.1(3) ?
    N1 N2 C8 N3 . . . . 1.5(3) ?
    N1 N2 C8 S1 . . . . -179.28(15) ?
    O4 C9 C10 O5 . . . . 3.3(3) ?
    C14 C9 C10 O5 . . . . -174.69(19) ?
    O4 C9 C10 C11 . . . . -177.45(18) ?
    C14 C9 C10 C11 . . . . 4.5(3) ?
    O5 C10 C11 O6 . . . . -2.0(3) ?
    C9 C10 C11 O6 . . . . 178.77(19) ?
    O5 C10 C11 C12 . . . . 177.7(2) ?
    C9 C10 C11 C12 . . . . -1.5(3) ?
    O6 C11 C12 C13 . . . . 178.2(2) ?
    C10 C11 C12 C13 . . . . -1.6(3) ?
    C11 C12 C13 C14 . . . . 1.5(3) ?
    C12 C13 C14 C9 . . . . 1.6(3) ?
    C12 C13 C14 C15 . . . . -175.1(2) ?
    O4 C9 C14 C13 . . . . 177.55(19) ?
    C10 C9 C14 C13 . . . . -4.6(3) ?
    O4 C9 C14 C15 . . . . -5.9(3) ?
    C10 C9 C14 C15 . . . . 172.0(2) ?
    N5 N4 C15 C14 . . . . -176.27(18) ?
    C13 C14 C15 N4 . . . . 179.4(2) ?
    C9 C14 C15 N4 . . . . 2.9(3) ?
    N4 N5 C16 N6 . . . . 1.8(3) ?
    N4 N5 C16 S2 . . . . -178.53(15) ?
    O7 C17 C18 O8 . . . . -1.8(3) ?
    C22 C17 C18 O8 . . . . 178.62(19) ?
    O7 C17 C18 C19 . . . . 178.8(2) ?
    C22 C17 C18 C19 . . . . -0.8(3) ?
    O8 C18 C19 O9 . . . . -0.4(3) ?
    C17 C18 C19 O9 . . . . 178.91(19) ?
    O8 C18 C19 C20 . . . . 179.7(2) ?
    C17 C18 C19 C20 . . . . -1.0(3) ?
    O9 C19 C20 C21 . . . . -178.4(2) ?
    C18 C19 C20 C21 . . . . 1.5(3) ?
    C19 C20 C21 C22 . . . . -0.3(3) ?
    C20 C21 C22 C17 . . . . -1.4(3) ?
    C20 C21 C22 C23 . . . . 176.0(2) ?
    O7 C17 C22 C21 . . . . -177.6(2) ?
    C18 C17 C22 C21 . . . . 1.9(3) ?
    O7 C17 C22 C23 . . . . 5.2(4) ?
    C18 C17 C22 C23 . . . . -175.3(2) ?
    N8 N7 C23 C22 . . . . 177.28(19) ?
    C21 C22 C23 N7 . . . . -177.5(2) ?
    C17 C22 C23 N7 . . . . -0.3(4) ?
    N7 N8 C24 N9 . . . . 0.3(3) ?
    N7 N8 C24 S3 . . . . -179.20(16) ?
loop_
    _geom_hbond_atom_site_label_D
    _geom_hbond_atom_site_label_H
    _geom_hbond_atom_site_label_A
    _geom_hbond_site_symmetry_A
    _geom_hbond_distance_DH
    _geom_hbond_distance_HA
    _geom_hbond_distance_DA
    _geom_hbond_angle_DHA
    _geom_hbond_publ_flag
    O1 H1 N1 . 0.840(10)
                       1.94(2) 2.682(2) 147(3) yes
    O2 H2 O3 2_565 0.830(10)
                           2.17(2) 2.773(2) 129(3) yes
    O3 H3 S1 1_554 0.830(10)
                           2.360(10)
                                   3.184(2) 173(3) yes
    O4 H4 N4 . 0.840(10)
                       1.96(2) 2.666(2) 141(3) yes
    O5 H5 O6 . 0.830(10)
                       2.24(3) 2.730(2) 118(3) yes
    O6 H6 S2 1_554 0.840(10)
                           2.450(10)
                                   3.276(2) 172(2) yes
    O7 H7 N7 . 0.830(10)
                       1.97(2) 2.710(2) 148(3) yes
    O8 H8 O9 . 0.840(10)
                       2.24(3) 2.697(2) 114(2) yes
    O9 H9 S3 1_556 0.840(10)
                           2.400(10)
                                   3.237(2) 174(2) yes
    N3 H31 O2 2_566 0.850(10)
                            2.090(10)
                                    2.902(2) 159(3) yes
    N6 H61 O8 1_545 0.860(10)
                            2.010(10)
                                    2.847(2) 164(2) yes
    N9 H91 O5 1_565 0.860(10)
                            2.11(2) 2.896(2) 153(2) yes
