# Supplementary material for: 1-(2,3,4-Trihydroxy­benzyl­idene)thio­semicarbazide
Source: Acta Crystallogr Sect E Struct Rep Online. 2010 May 8;66(Pt 6):o1278. doi: 10.1107/S1600536810015850 (PMC2979487; doi:10.1107/S1600536810015850)
Supplement: Supplementary file 2 [file e-66-o1278-Isup2.hkl]

# 
# h,k,l, Fc-squared, Fo-squared, sigma(Fo-squared) and status flag 
# 
data_I
_shelx_title '  P-1' 
_shelx_refln_list_code          4 
_shelx_F_calc_maximum      307.31 
_exptl_crystal_F_000       708.00 
_reflns_d_resolution_high  0.7696 
 
loop_ 
 _symmetry_equiv_pos_as_xyz 
 'x, y, z' 
 '-x, -y, -z' 
 
_cell_length_a    10.3121 
_cell_length_b    11.8797 
_cell_length_c    12.4037 
_cell_angle_alpha  68.969 
_cell_angle_beta   87.487 
_cell_angle_gamma  77.161 
 
_shelx_F_squared_multiplier     1.000 
 
loop_ 
 _refln_index_h 
 _refln_index_k 
 _refln_index_l 
 _refln_F_squared_calc 
 _refln_F_squared_meas 
 _refln_F_squared_sigma 
 _refln_observed_status 
   1   0   0      241.49      224.80      6.65 o 
   2   0   0      331.04      283.00     11.29 o 
   3   0   0    94436.77    92538.30   1103.46 o 
   4   0   0     4121.55     3848.25     84.76 o 
   5   0   0     1741.30     1711.23     55.18 o 
   6   0   0      139.95      181.15     15.92 o 
   7   0   0     2254.36     2279.61     50.90 o 
   8   0   0     2257.17     2283.07     54.12 o 
   9   0   0     1828.26     1860.56     51.50 o 
  10   0   0      265.18      282.69     26.66 o 
  11   0   0      741.96      796.60     56.83 o 
  12   0   0      131.88      157.22     96.83 o 
  13   0   0       22.36       46.79     22.77 o 
 -12   1   0       75.01       44.03     29.39 o 
 -11   1   0       60.74       51.89     18.51 o 
 -10   1   0      600.55      675.49     34.92 o 
  -9   1   0      315.39      283.75     24.41 o 
  -8   1   0     2363.84     2338.95     55.53 o 
  -7   1   0      518.69      551.17     26.15 o 
  -6   1   0    13429.71    13397.15    181.18 o 
  -5   1   0    10979.19    10713.16    173.04 o 
  -4   1   0       14.99       22.87      5.48 o 
  -3   1   0    64901.04    64335.18    592.56 o 
  -2   1   0     3256.08     3076.99     33.46 o 
  -1   1   0      425.67      348.69      7.84 o 
   0   1   0     1758.70     1640.60     29.38 o 
   1   1   0       63.16       61.04      6.56 o 
   2   1   0      165.62      168.35      9.69 o 
   3   1   0    52505.11    53168.15    487.96 o 
   4   1   0      382.93      343.66     11.88 o 
   5   1   0      570.33      534.76     10.61 o 
   6   1   0    11556.52    11696.88    159.63 o 
   7   1   0       20.89       34.69     11.23 o 
   8   1   0      241.47      254.65     21.63 o 
   9   1   0       75.64      128.02     26.43 o 
  10   1   0      383.14      355.77     40.45 o 
  11   1   0       99.75       87.35     25.16 o 
  12   1   0      804.78      696.06     39.85 o 
  13   1   0      213.33      213.51     28.82 o 
 -12   2   0      117.45      122.25     24.21 o 
 -11   2   0      560.30      533.79     39.02 o 
 -10   2   0      331.98      316.02     27.86 o 
  -9   2   0     1196.67     1212.29     45.16 o 
  -8   2   0      183.55      163.56     19.01 o 
  -7   2   0       14.19       12.00     27.45 o 
  -6   2   0     3647.87     3563.64     43.57 o 
  -5   2   0     9137.06     9277.57     96.33 o 
  -4   2   0        0.02       -0.39      3.83 o 
  -3   2   0      990.11      885.22     15.86 o 
  -2   2   0    56542.60    57448.72    565.14 o 
  -1   2   0     2383.53     2230.19     37.41 o 
   0   2   0     3473.19     3449.54     80.80 o 
   1   2   0    12939.00    12940.78    284.83 o 
   2   2   0      944.49      971.23     26.24 o 
   3   2   0      882.46      894.11     25.30 o 
   4   2   0       77.42       89.48      6.16 o 
   5   2   0      176.11      166.63      8.27 o 
   6   2   0    10660.62    10797.26    151.05 o 
   7   2   0      592.07      640.87     14.38 o 
   8   2   0      936.83      979.34     36.20 o 
   9   2   0     4373.08     4578.75     89.91 o 
  10   2   0      357.25      379.86     29.81 o 
  11   2   0      610.59      622.22     52.69 o 
  12   2   0       37.24       56.94     22.37 o 
  13   2   0        2.87        4.19     27.95 o 
 -12   3   0       25.47        6.45     18.25 o 
 -11   3   0        0.95       11.13     15.95 o 
 -10   3   0      659.51      630.10     35.34 o 
  -9   3   0       64.68       68.56     16.25 o 
  -8   3   0     1382.49     1400.45     75.45 o 
  -7   3   0      395.69      375.24     24.67 o 
  -6   3   0        6.86        9.36      4.95 o 
  -5   3   0     4320.11     4541.15     54.87 o 
  -4   3   0     2380.93     2147.03     45.61 o 
  -3   3   0     1074.53     1015.59     21.27 o 
  -2   3   0      364.50      312.52     10.99 o 
  -1   3   0     3978.47     3750.47     73.23 o 
   0   3   0      612.17      618.06     13.35 o 
   1   3   0    10657.08    11564.18    198.68 o 
   2   3   0      584.01      547.10     16.79 o 
   3   3   0      352.11      332.24     14.12 o 
   4   3   0       77.83       65.10      6.15 o 
   5   3   0     1512.88     1527.77     24.95 o 
   6   3   0       36.58       53.85      6.49 o 
   7   3   0     2130.24     2172.34     33.27 o 
   8   3   0      352.80      368.93     25.98 o 
   9   3   0      726.38      723.75     33.88 o 
  10   3   0      145.03      128.96     20.21 o 
  11   3   0        0.03       -7.59     14.62 o 
  12   3   0      777.10      877.83    116.48 o 
  13   3   0       54.78      131.09     62.20 o 
 -11   4   0      300.97      252.56     29.04 o 
 -10   4   0       10.60       23.57     24.68 o 
  -9   4   0        3.18       21.76     13.28 o 
  -8   4   0     1160.57     1173.92     81.17 o 
  -7   4   0     3920.24     4009.87    104.88 o 
  -6   4   0       81.90       64.54     12.97 o 
  -5   4   0      905.49      906.77     20.73 o 
  -4   4   0     5757.23     6099.32     83.57 o 
  -3   4   0       62.96       85.13      7.71 o 
  -2   4   0     1090.04     1044.54     20.03 o 
  -1   4   0     1150.20      951.17     37.54 o 
   0   4   0     1121.08     1052.18     22.05 o 
   1   4   0    10468.24    10970.40    173.07 o 
   2   4   0     5337.17     5241.46     73.07 o 
   3   4   0     1906.96     1864.21     26.03 o 
   4   4   0    12234.24    12870.21    166.58 o 
   5   4   0       45.09       38.83      6.17 o 
   6   4   0      636.24      681.31     17.61 o 
   7   4   0      913.40      991.98     22.26 o 
   8   4   0      238.36      255.86     22.29 o 
   9   4   0      177.92      190.99     21.68 o 
  10   4   0      316.11      341.00     28.86 o 
  11   4   0      123.44      140.12     22.39 o 
  12   4   0      161.19      185.16     39.26 o 
  13   4   0      124.76      161.52     39.64 o 
 -11   5   0      261.49      239.00     41.93 o 
 -10   5   0      604.65      555.32     66.47 o 
  -9   5   0       17.25       19.93     14.01 o 
  -8   5   0      143.42      134.40     19.46 o 
  -7   5   0      223.28      230.21     21.60 o 
  -6   5   0      616.94      572.79     27.88 o 
  -5   5   0        2.19       -0.05      5.97 o 
  -4   5   0     2701.59     2704.59     45.17 o 
  -3   5   0       35.92       34.32      6.53 o 
  -2   5   0       32.24       34.61      6.32 o 
  -1   5   0     4962.93     5384.64     62.44 o 
   0   5   0      228.14      229.88     13.18 o 
   1   5   0      239.95      259.06      9.94 o 
   2   5   0     1812.44     1814.31     61.52 o 
   3   5   0        2.89       13.50      7.41 o 
   4   5   0     1398.25     1333.36     22.39 o 
   5   5   0     6094.40     6500.48    121.64 o 
   6   5   0        2.36       12.02      6.17 o 
   7   5   0     2030.84     2051.68     34.77 o 
   8   5   0      659.11      689.98     20.48 o 
   9   5   0       16.86       17.57     13.54 o 
  10   5   0      418.01      477.16     53.29 o 
  11   5   0        0.85      -29.79     19.86 o 
  12   5   0        0.02      -10.19     22.82 o 
  13   5   0        0.00      -26.59     26.38 o 
 -10   6   0       64.80        5.47     22.71 o 
  -9   6   0      420.21      315.75     59.28 o 
  -8   6   0       34.20       17.00     14.09 o 
  -7   6   0       24.67       25.11     23.48 o 
  -6   6   0      132.11      139.42     17.70 o 
  -5   6   0       60.75       49.91      8.91 o 
  -4   6   0       88.67       80.98      9.64 o 
  -3   6   0      610.03      513.74     17.58 o 
  -2   6   0       32.58       18.46      6.32 o 
  -1   6   0     6459.80     6796.70     77.93 o 
   0   6   0      346.54      322.09     13.12 o 
   1   6   0      283.73      275.97     11.28 o 
   2   6   0    11838.74    13670.95    173.45 o 
   3   6   0       89.81       92.33     11.81 o 
   4   6   0      681.26      721.48     24.64 o 
   5   6   0      732.13      946.58     19.85 o 
   6   6   0      719.12      749.00     25.78 o 
   7   6   0      552.32      544.75     23.41 o 
   8   6   0      473.24      479.37     22.66 o 
   9   6   0      477.48      475.82     51.69 o 
  10   6   0      193.57      256.00     42.47 o 
  11   6   0       70.22       58.95     29.64 o 
  12   6   0       12.91       -3.05     26.08 o 
  13   6   0        0.14      -14.67     26.90 o 
  -9   7   0      235.85      239.74     41.15 o 
  -8   7   0      287.34      265.65     31.61 o 
  -7   7   0        3.13        4.87     12.66 o 
  -6   7   0       53.04       71.53     15.00 o 
  -5   7   0        1.24        5.86      7.32 o 
  -4   7   0      275.97      287.92     25.15 o 
  -3   7   0        1.10       12.00      7.52 o 
  -2   7   0       72.48       72.04     20.54 o 
  -1   7   0      347.22      459.44     16.77 o 
   0   7   0      734.41      602.94     18.18 o 
   1   7   0        4.72       -5.07      4.79 o 
   2   7   0      107.86       94.83     12.75 o 
   3   7   0       24.38       43.14     11.02 o 
   4   7   0       73.71       52.65     11.72 o 
   5   7   0      844.69      870.28     29.71 o 
   6   7   0      434.28      418.61     40.06 o 
   7   7   0      325.11      370.85     45.47 o 
   8   7   0        9.75       15.19     18.72 o 
   9   7   0        0.36       27.47     23.83 o 
  10   7   0      577.98      551.96     59.73 o 
  11   7   0      190.23      185.48     42.22 o 
  12   7   0      137.09      166.00     42.72 o 
  -9   8   0        0.64      -23.78     20.04 o 
  -8   8   0      142.04      149.68     34.45 o 
  -7   8   0       39.57       55.10     16.09 o 
  -6   8   0        0.06        1.81     11.87 o 
  -5   8   0      613.03      632.53     22.73 o 
  -4   8   0      128.06      138.25     13.29 o 
  -3   8   0      150.32      165.20     13.79 o 
  -2   8   0       24.40       36.37      8.84 o 
  -1   8   0       75.70      108.12     13.06 o 
   0   8   0        0.12       13.64      6.76 o 
   1   8   0       12.72       13.43      6.44 o 
   2   8   0      162.07      145.61     16.02 o 
   3   8   0      951.92      829.51     50.01 o 
   4   8   0       95.43      104.24     15.06 o 
   5   8   0      369.12      406.65     23.53 o 
   6   8   0      174.09      180.95     18.06 o 
   7   8   0       15.82       21.38     11.33 o 
   8   8   0      261.73      217.05     23.64 o 
   9   8   0      243.09      236.17     42.66 o 
  10   8   0       15.28      -30.68     24.79 o 
  11   8   0        8.46      -16.74     27.24 o 
  12   8   0       49.47       29.47     34.32 o 
  -8   9   0       13.74       38.41     27.08 o 
  -7   9   0        8.62       -9.54     13.18 o 
  -6   9   0        0.11      -16.93     12.13 o 
  -5   9   0      460.53      474.01     22.26 o 
  -4   9   0       63.81       76.50     11.50 o 
  -3   9   0       11.55        3.14     12.81 o 
  -2   9   0      996.51      933.17     26.67 o 
  -1   9   0      152.87      128.72     12.50 o 
   0   9   0       33.60       20.37      8.09 o 
   1   9   0        5.78       23.53     13.76 o 
   2   9   0       33.27       47.03     27.22 o 
   3   9   0      410.25      343.98     50.23 o 
   4   9   0       66.86       77.46     14.38 o 
   5   9   0       47.56       40.75     13.20 o 
   6   9   0     1254.03     1228.26     39.58 o 
   7   9   0      325.57      268.94     22.78 o 
   8   9   0      104.34       75.12     24.93 o 
   9   9   0      282.37      352.43     27.26 o 
  10   9   0      406.92      395.37     57.65 o 
  11   9   0       23.87       53.41     33.47 o 
  12   9   0       85.67       73.12     40.73 o 
  -7  10   0       75.20       81.26     30.65 o 
  -6  10   0      197.00      164.77     51.72 o 
  -5  10   0       81.75       91.73     18.27 o 
  -4  10   0        0.22       -0.58      8.98 o 
  -3  10   0      321.40      314.83     19.91 o 
  -2  10   0     1159.67     1079.92     30.03 o 
  -1  10   0       54.90       52.15     13.61 o 
   0  10   0      343.72      329.95     24.27 o 
   1  10   0     1461.31     1352.84     44.27 o 
   2  10   0      362.63      351.58     39.92 o 
   3  10   0       56.44       24.50     12.01 o 
   4  10   0       48.28       13.35     21.73 o 
   5  10   0      118.65      109.40     17.55 o 
   6  10   0      194.58      139.97     19.16 o 
   7  10   0      927.04      875.68     45.74 o 
   8  10   0       52.87       58.68     15.85 o 
   9  10   0      702.63      533.99    120.92 o 
  10  10   0       39.67       25.03     32.73 o 
  11  10   0      100.63      115.30     43.97 o 
  -6  11   0        0.03        2.69     23.96 o 
  -5  11   0       69.18       71.05     34.23 o 
  -4  11   0      235.92      233.28     23.04 o 
  -3  11   0       51.14       96.28     16.51 o 
  -2  11   0      132.95      153.08     19.27 o 
  -1  11   0        0.43        0.70     12.16 o 
   0  11   0      120.47      117.46     17.60 o 
   1  11   0     2629.55     2360.07     59.01 o 
   2  11   0        8.50       18.43     12.16 o 
   3  11   0      274.81      267.89     23.75 o 
   4  11   0     4047.84     3918.74    173.20 o 
   5  11   0      279.39      245.64     24.01 o 
   6  11   0      157.56      186.18     22.43 o 
   7  11   0      584.11      644.33     33.97 o 
   8  11   0       34.22       42.25     26.70 o 
   9  11   0        5.63       -5.23     13.06 o 
  10  11   0      103.80       71.67     44.68 o 
  -4  12   0      366.80      406.66     30.38 o 
  -3  12   0       14.08       17.99     15.41 o 
  -2  12   0      544.30      564.56     32.18 o 
  -1  12   0      198.55      202.25     22.64 o 
   0  12   0      102.03       79.61     17.84 o 
   1  12   0      253.31      241.32     24.56 o 
   2  12   0       49.00       40.65     14.98 o 
   3  12   0       26.25       28.21     13.89 o 
   4  12   0      216.53      174.41     22.36 o 
   5  12   0        0.50       12.68     13.40 o 
   6  12   0       37.19       45.52     23.18 o 
   7  12   0      941.86      921.94     41.30 o 
   8  12   0      474.38      463.76     32.21 o 
   9  12   0       49.36       28.67     17.80 o 
  -2  13   0       83.06      101.34     19.96 o 
  -1  13   0     1230.26     1301.92     75.82 o 
   0  13   0       12.85       34.10     15.81 o 
   1  13   0        0.00        4.96     14.56 o 
   2  13   0      455.62      447.80     32.55 o 
   3  13   0      204.63      213.52     24.11 o 
   4  13   0        0.04       -8.11     19.04 o 
   5  13   0       98.43      125.39     22.26 o 
   6  13   0       33.87       32.99     34.86 o 
   7  13   0      230.43      263.69     28.17 o 
   8  13   0      257.34      219.14     27.69 o 
   0  14   0       42.68       34.70     30.35 o 
   1  14   0        9.71        6.44     16.39 o 
   2  14   0     1146.14     1183.52     48.44 o 
   3  14   0        2.33        3.55     20.94 o 
   4  14   0        0.12      -10.71     14.12 o 
   5  14   0      590.39      628.70     38.22 o 
  -3 -14   1        0.00      -15.52     15.01 o 
  -2 -14   1      271.26      287.64     29.93 o 
  -7 -13   1      208.82      192.27     43.90 o 
  -6 -13   1       97.74       88.70     40.60 o 
  -5 -13   1        2.55      -15.38     19.72 o 
  -4 -13   1     1528.87     1472.93     51.90 o 
  -3 -13   1       49.52       59.32     18.42 o 
  -2 -13   1       98.73      107.94     21.12 o 
  -1 -13   1      846.93      610.26     44.53 o 
   0 -13   1       11.57       39.48     17.39 o 
   1 -13   1      325.43      308.11     28.90 o 
   2 -13   1       83.54       88.16     19.83 o 
  -9 -12   1      374.08      355.34     31.84 o 
  -8 -12   1       65.16       47.43     28.14 o 
  -7 -12   1      679.42      629.57     64.17 o 
  -6 -12   1       96.26       87.53     19.14 o 
  -5 -12   1       70.99       82.10     28.74 o 
  -4 -12   1       51.85       22.71     16.09 o 
  -3 -12   1       81.19       65.33     17.08 o 
  -2 -12   1       25.93       30.73     16.22 o 
  -1 -12   1      692.93      648.65     58.82 o 
   0 -12   1       51.82       68.37     16.42 o 
   1 -12   1        8.29       28.20     27.03 o 
   2 -12   1     1032.71     1136.42     43.41 o 
   3 -12   1        1.97       33.95     18.48 o 
   4 -12   1      165.32      178.86     36.62 o 
 -10 -11   1      183.10      155.87     48.41 o 
  -9 -11   1      467.56      478.40     55.52 o 
  -8 -11   1       73.55       58.23     21.86 o 
  -7 -11   1       29.52       36.99     20.51 o 
  -6 -11   1      830.06      805.78     37.94 o 
  -5 -11   1        1.76        8.10     13.59 o 
  -4 -11   1      138.38      129.17     20.41 o 
  -3 -11   1      124.49       87.02     23.65 o 
  -2 -11   1        0.57        7.28     12.22 o 
  -1 -11   1       91.27       70.00     19.72 o 
   0 -11   1       20.18        7.81     29.42 o 
   1 -11   1        1.16       -4.84     11.85 o 
   2 -11   1      168.39      173.71     21.33 o 
   3 -11   1       39.62       20.79     13.70 o 
   4 -11   1        6.34       11.70     13.24 o 
   5 -11   1      501.10      645.82     53.81 o 
 -11 -10   1        0.67       -6.87     34.71 o 
 -10 -10   1       59.91       17.35     34.43 o 
  -9 -10   1       50.25       33.78     16.26 o 
  -8 -10   1       18.47        8.64     13.32 o 
  -7 -10   1       60.91       33.74     24.21 o 
  -6 -10   1      487.91      531.80     39.99 o 
  -5 -10   1        0.01      -15.13     11.30 o 
  -4 -10   1        0.20       -0.66     18.23 o 
  -3 -10   1     1551.04     1603.85     47.48 o 
  -2 -10   1        2.20        5.75     12.74 o 
  -1 -10   1      122.93      119.75     17.45 o 
   0 -10   1      557.20      500.28     27.72 o 
   1 -10   1        3.76        2.64     10.14 o 
   2 -10   1      184.24      215.03     29.42 o 
   3 -10   1      135.62      145.92     15.60 o 
   4 -10   1        2.12        2.70      9.45 o 
   5 -10   1        7.79       21.77     22.48 o 
   6 -10   1      157.21      156.94     23.15 o 
 -11  -9   1      355.92      416.83     62.95 o 
 -10  -9   1        4.25        3.56     29.15 o 
  -9  -9   1       16.90        5.03     18.81 o 
  -8  -9   1      126.65      129.96     18.64 o 
  -7  -9   1      152.27      148.07     19.00 o 
  -6  -9   1       58.36       50.97     29.96 o 
  -5  -9   1       13.68       12.37     11.48 o 
  -4  -9   1      169.31      160.56     42.03 o 
  -3  -9   1      124.12      151.05     32.93 o 
  -2  -9   1        0.87        2.23     10.67 o 
  -1  -9   1       37.47       12.07     20.61 o 
   0  -9   1      893.01      932.83     34.51 o 
   1  -9   1       18.78       20.44      8.88 o 
   2  -9   1        1.29      -11.05      7.37 o 
   3  -9   1      362.31      349.83     39.12 o 
   4  -9   1        0.10        3.95      8.67 o 
   5  -9   1       20.28        5.58     18.95 o 
   6  -9   1       12.62       -3.98     13.47 o 
   7  -9   1        7.57        4.38     21.60 o 
   8  -9   1       35.81       37.92     26.87 o 
 -12  -8   1       91.37       52.51     39.31 o 
 -11  -8   1       30.47       55.20     36.18 o 
 -10  -8   1       66.79       37.63     32.50 o 
  -9  -8   1       38.22       59.19     31.83 o 
  -8  -8   1      511.80      481.77     54.88 o 
  -7  -8   1        2.36       -1.19     10.49 o 
  -6  -8   1        1.45        0.10     10.08 o 
  -5  -8   1      271.64      234.35     27.43 o 
  -4  -8   1       35.44       47.52     12.41 o 
  -3  -8   1       14.74       11.41      9.51 o 
  -2  -8   1       23.10       36.17     11.61 o 
  -1  -8   1       22.96       33.03     13.22 o 
   0  -8   1       35.00       38.09      8.38 o 
   1  -8   1        4.01       -4.03      6.89 o 
   2  -8   1       35.89       26.08      8.58 o 
   3  -8   1      582.65      650.17     23.41 o 
   4  -8   1      282.31      313.88     18.74 o 
   5  -8   1      135.02      118.03     16.28 o 
   6  -8   1      455.05      475.22     39.77 o 
   7  -8   1      256.33      235.61     25.25 o 
   8  -8   1      127.41      138.56     25.43 o 
 -12  -7   1       65.21       42.66     33.28 o 
 -11  -7   1        0.05      -23.78     25.99 o 
 -10  -7   1      208.14      218.24     43.10 o 
  -9  -7   1      248.08      241.80     43.24 o 
  -8  -7   1       76.28       93.14     14.64 o 
  -7  -7   1      538.01      508.47     25.06 o 
  -6  -7   1       65.81       81.65     13.79 o 
  -5  -7   1      579.53      591.97     26.72 o 
  -4  -7   1       74.32       73.81     12.57 o 
  -3  -7   1        0.41        6.29      8.94 o 
  -2  -7   1      422.09      444.03     21.90 o 
  -1  -7   1       96.45      109.98      9.60 o 
   0  -7   1       17.94       11.43      6.39 o 
   1  -7   1      111.56      128.66     11.15 o 
   2  -7   1      432.39      402.60     30.08 o 
   3  -7   1       75.91       71.01     12.84 o 
   4  -7   1      346.02      348.74     17.49 o 
   5  -7   1      229.33      227.10     15.62 o 
   6  -7   1      392.86      411.82     43.87 o 
   7  -7   1        1.74        6.00     12.70 o 
   8  -7   1        8.53        6.33     13.94 o 
   9  -7   1      374.19      415.56     34.44 o 
 -12  -6   1       80.60       98.61     35.53 o 
 -11  -6   1       13.67       44.32     30.51 o 
 -10  -6   1      146.86      124.55     35.95 o 
  -9  -6   1      195.51      185.98     37.10 o 
  -8  -6   1       32.29       39.31     11.00 o 
  -7  -6   1      239.25      244.02     18.81 o 
  -6  -6   1      686.72      670.86     19.65 o 
  -5  -6   1      128.64      131.33      9.74 o 
  -4  -6   1     1185.87     1206.69     22.52 o 
  -3  -6   1      152.08      158.48      9.07 o 
  -2  -6   1      324.95      298.29     11.90 o 
  -1  -6   1       57.73       57.49      7.11 o 
   0  -6   1       72.99       86.77     12.50 o 
   1  -6   1      571.89      578.35     18.00 o 
   2  -6   1     1547.95     1422.89     28.10 o 
   3  -6   1        0.58       -0.56      6.22 o 
   4  -6   1       10.32       20.65      7.69 o 
   5  -6   1      552.90      568.43     25.62 o 
   6  -6   1       78.09       81.29     15.08 o 
   7  -6   1      358.44      377.51     42.76 o 
   8  -6   1        7.51        9.44     22.56 o 
   9  -6   1      424.63      539.22     35.84 o 
  10  -6   1      129.12      103.33     21.68 o 
 -13  -5   1       52.49       17.70     31.21 o 
 -12  -5   1      199.79      163.35     39.44 o 
 -11  -5   1       76.65       83.56     31.46 o 
 -10  -5   1      446.00      501.28     55.21 o 
  -9  -5   1      179.86      163.78     20.83 o 
  -8  -5   1       60.75       54.52      9.42 o 
  -7  -5   1      511.71      487.13     17.79 o 
  -6  -5   1      142.93      146.65     10.99 o 
  -5  -5   1      682.47      679.83     32.24 o 
  -4  -5   1      742.83      745.52     17.61 o 
  -3  -5   1     1156.62     1063.27     33.27 o 
  -2  -5   1     2503.73     2470.99     34.36 o 
  -1  -5   1    10641.70    10701.13    111.21 o 
   0  -5   1      649.52      576.10     15.91 o 
   1  -5   1     2109.57     2033.84     35.36 o 
   2  -5   1     6651.34     6317.63     73.36 o 
   3  -5   1       87.50       87.30      8.82 o 
   4  -5   1     1975.30     1889.12     33.10 o 
   5  -5   1      254.16      250.66     14.29 o 
   6  -5   1      242.34      213.21     20.49 o 
   7  -5   1      586.02      563.85     29.63 o 
   8  -5   1       82.17       90.51     18.27 o 
   9  -5   1       40.80       29.73     28.32 o 
  10  -5   1      102.58       88.39     19.66 o 
  11  -5   1        2.59       -9.57     23.87 o 
 -13  -4   1        4.00      -31.43     24.54 o 
 -12  -4   1       10.46       -4.35     24.20 o 
 -11  -4   1       59.40       51.00     19.14 o 
 -10  -4   1       95.64      119.29     20.91 o 
  -9  -4   1      498.59      520.94     31.81 o 
  -8  -4   1       66.42       76.16     16.04 o 
  -7  -4   1     1411.82     1319.81     36.40 o 
  -6  -4   1      535.21      545.28     27.68 o 
  -5  -4   1      160.56      171.02     10.35 o 
  -4  -4   1     6116.24     5688.86     65.16 o 
  -3  -4   1       15.60       15.31      5.07 o 
  -2  -4   1      199.59      210.48      9.66 o 
  -1  -4   1     6139.54     6002.63    127.02 o 
   0  -4   1      655.31      629.73     17.66 o 
   1  -4   1      149.64      135.22     10.79 o 
   2  -4   1        4.25        7.37      5.10 o 
   3  -4   1     1728.28     1596.94     27.41 o 
   4  -4   1      301.37      312.48     13.37 o 
   5  -4   1     1836.83     1884.19     38.97 o 
   6  -4   1      458.25      462.21     29.63 o 
   7  -4   1      947.94      997.28     36.98 o 
   8  -4   1      215.41      181.28     20.88 o 
   9  -4   1        4.66       -1.94     12.73 o 
  10  -4   1      463.01      425.81     32.84 o 
  11  -4   1      124.55      137.12     28.81 o 
 -13  -3   1        4.63        7.64     26.28 o 
 -12  -3   1       31.66       27.28     19.37 o 
 -11  -3   1       19.95       33.89     16.96 o 
 -10  -3   1       45.55       62.10     16.81 o 
  -9  -3   1       56.38       88.24     17.52 o 
  -8  -3   1       77.80       98.88     19.16 o 
  -7  -3   1        0.13        4.46     11.17 o 
  -6  -3   1     1420.66     1375.69     25.34 o 
  -5  -3   1      784.89      777.88     17.88 o 
  -4  -3   1      157.36      171.00     11.22 o 
  -3  -3   1     2569.04     2534.49     33.23 o 
  -2  -3   1      432.76      449.62     12.25 o 
  -1  -3   1     1378.57     1467.90     21.95 o 
   0  -3   1       12.89       23.04      4.84 o 
   1  -3   1       83.59       84.36      6.76 o 
   2  -3   1     4333.59     4242.68     58.55 o 
   3  -3   1      232.43      214.22     12.16 o 
   4  -3   1      259.88      229.89     10.67 o 
   5  -3   1      174.92      168.69      9.89 o 
   6  -3   1       28.59       33.01     10.75 o 
   7  -3   1      381.60      377.74     69.40 o 
   8  -3   1     1353.68     1335.01     43.42 o 
   9  -3   1      206.19      205.45     23.77 o 
  10  -3   1      747.54      777.45     54.44 o 
  11  -3   1      642.49      681.20     38.98 o 
  12  -3   1       77.81       90.73     23.19 o 
 -13  -2   1        1.28      -17.56     20.12 o 
 -12  -2   1      177.02      160.18     25.75 o 
 -11  -2   1      585.72      546.37     37.66 o 
 -10  -2   1        8.84       10.42     14.21 o 
  -9  -2   1      425.97      406.25     40.98 o 
  -8  -2   1      163.57      148.75     19.08 o 
  -7  -2   1       66.97       72.18      7.11 o 
  -6  -2   1      114.86      107.85      7.95 o 
  -5  -2   1        4.08        8.29      4.31 o 
  -4  -2   1       66.93       61.13      6.07 o 
  -3  -2   1      751.24      724.15     29.77 o 
  -2  -2   1      279.82      292.08     10.10 o 
  -1  -2   1      786.62      804.39     33.20 o 
   0  -2   1     6231.28     6381.07     65.05 o 
   1  -2   1      440.86      392.52     15.90 o 
   2  -2   1     1247.70     1206.40     30.83 o 
   3  -2   1     3434.02     3502.14     60.23 o 
   4  -2   1       14.89       12.58      4.48 o 
   5  -2   1     3483.86     3399.34     42.28 o 
   6  -2   1        8.63       10.31      9.58 o 
   7  -2   1        0.14        2.37     10.61 o 
   8  -2   1      506.51      474.22     40.81 o 
   9  -2   1       51.06       57.83     15.54 o 
  10  -2   1       39.98       72.81     41.06 o 
  11  -2   1      466.16      467.38     93.12 o 
  12  -2   1        4.11        1.85     17.39 o 
 -13  -1   1       92.57       60.55     20.94 o 
 -12  -1   1       89.34      112.63     22.57 o 
 -11  -1   1      537.66      547.18     36.06 o 
 -10  -1   1       10.78        4.45     13.55 o 
  -9  -1   1       19.35       25.91     14.01 o 
  -8  -1   1     1240.15     1211.47     40.43 o 
  -7  -1   1       37.20       25.46     15.71 o 
  -6  -1   1      833.93      843.81     26.08 o 
  -5  -1   1      582.79      511.88     18.42 o 
  -4  -1   1      604.62      630.41     13.58 o 
  -3  -1   1     4120.74     4324.13     47.37 o 
  -2  -1   1        3.07        3.05      3.46 o 
  -1  -1   1       42.48       54.91      4.14 o 
   0  -1   1    11003.32    10964.81    103.93 o 
   1  -1   1      407.07      389.13      9.92 o 
   2  -1   1      595.76      559.91     15.30 o 
   3  -1   1       16.43       60.98      6.14 o 
   4  -1   1     1946.65     1815.09     24.14 o 
   5  -1   1     1111.85     1103.83     30.44 o 
   6  -1   1     2690.74     2546.88     81.20 o 
   7  -1   1     1038.74     1038.06     34.47 o 
   8  -1   1     1479.46     1395.71     42.82 o 
   9  -1   1      433.30      500.95     29.20 o 
  10  -1   1      271.48      266.31     69.63 o 
  11  -1   1      230.97      177.78     24.31 o 
  12  -1   1        8.45       19.86     18.15 o 
 -13   0   1      319.77      327.64     37.41 o 
 -12   0   1        2.27        2.57     37.94 o 
 -11   0   1        8.12        3.99     30.44 o 
 -10   0   1      446.99      517.98     31.12 o 
  -9   0   1      445.99      414.84     42.46 o 
  -8   0   1      861.64      929.37     51.00 o 
  -7   0   1      396.75      403.82     23.23 o 
  -6   0   1     1203.91     1304.52     20.01 o 
  -5   0   1     1455.45     1373.54     20.59 o 
  -4   0   1      390.10      381.34     12.45 o 
  -3   0   1     2325.38     2588.64     48.33 o 
  -2   0   1      315.35      305.94      8.97 o 
  -1   0   1        4.75       -0.47      1.45 o 
   0   0   1       20.29       21.29      2.01 o 
   1   0   1      205.69      196.29      5.78 o 
   2   0   1      110.80       87.75      4.38 o 
   3   0   1     5718.54     5525.95    106.77 o 
   4   0   1      734.80      714.69     21.76 o 
   5   0   1      834.34      776.88     28.37 o 
   6   0   1       40.03       55.07     10.56 o 
   7   0   1        2.02       14.52     10.42 o 
   8   0   1     1212.81     1184.50     38.99 o 
   9   0   1     1683.87     1826.00     63.72 o 
  10   0   1      273.35      266.04     25.87 o 
  11   0   1      645.48      684.13     71.02 o 
  12   0   1      875.78      810.82     61.63 o 
 -12   1   1      190.45      212.08     61.08 o 
 -11   1   1      228.48      211.38     37.39 o 
 -10   1   1       22.82      -10.53     13.29 o 
  -9   1   1      447.88      443.48     28.85 o 
  -8   1   1        0.29        3.70     11.16 o 
  -7   1   1        4.86       12.28     10.10 o 
  -6   1   1      190.49      219.94      7.84 o 
  -5   1   1      640.54      604.37     12.72 o 
  -4   1   1        1.11       -1.11      3.09 o 
  -3   1   1       33.20       32.82      6.04 o 
  -2   1   1       27.09       30.35      4.19 o 
  -1   1   1        0.15       -2.26      2.10 o 
   0   1   1       17.80       18.94      3.84 o 
   2   1   1       40.79       39.43      3.39 o 
   3   1   1     2522.86     2475.97     38.34 o 
   4   1   1     1228.44     1117.48     43.90 o 
   5   1   1      126.80      133.61     15.40 o 
   6   1   1     3891.21     3896.04     72.97 o 
   7   1   1        5.14       -0.09      9.09 o 
   8   1   1      509.68      500.91     26.78 o 
   9   1   1      364.67      349.63     26.61 o 
  10   1   1        1.59       -7.95     13.22 o 
  11   1   1      877.13      804.41     55.87 o 
  12   1   1      305.62      358.23     57.04 o 
  13   1   1       98.56      181.14     41.83 o 
 -12   2   1      111.89       74.80     32.73 o 
 -11   2   1        2.29      -14.34     14.75 o 
 -10   2   1      412.53      427.34     30.10 o 
  -9   2   1        0.38       14.46     18.24 o 
  -8   2   1       20.70       21.34     12.71 o 
  -7   2   1      117.07      104.37     14.72 o 
  -6   2   1      429.16      426.90     13.55 o 
  -5   2   1      528.68      575.51     13.49 o 
  -4   2   1       50.06       46.10      6.13 o 
  -3   2   1      655.35      660.57     13.36 o 
  -2   2   1     3951.35     4204.59     45.38 o 
  -1   2   1      119.85      110.21      5.62 o 
   0   2   1        9.42       10.68      3.14 o 
   1   2   1      338.01      450.29      8.52 o 
   2   2   1       75.82       79.56     10.43 o 
   3   2   1        0.73       -0.31      4.01 o 
   4   2   1     1229.62     1196.28     25.11 o 
   5   2   1        6.00       15.89      3.93 o 
   6   2   1      389.32      367.93     14.82 o 
   7   2   1     1488.39     1601.30     41.09 o 
   8   2   1        0.05       -1.56     14.74 o 
   9   2   1      430.65      435.10     40.99 o 
  10   2   1      125.88      115.47     19.13 o 
  11   2   1       39.39       66.36     30.72 o 
  12   2   1       36.66       40.11     17.85 o 
  13   2   1        0.01       -2.10     48.18 o 
 -12   3   1      103.04       69.34     31.17 o 
 -11   3   1        0.04      -17.47     16.85 o 
 -10   3   1      334.67      341.14     29.10 o 
  -9   3   1      867.80      862.49     37.04 o 
  -8   3   1      175.88      205.50     20.91 o 
  -7   3   1      649.80      631.65     28.48 o 
  -6   3   1     1234.77     1195.51     31.88 o 
  -5   3   1     2287.98     2427.07     34.36 o 
  -4   3   1       28.03       35.90      5.52 o 
  -3   3   1      164.48      157.46      8.25 o 
  -2   3   1     4735.26     4763.91     79.60 o 
  -1   3   1       84.13       69.71      5.83 o 
   0   3   1      554.24      563.39     12.67 o 
   1   3   1     3985.13     3962.53    116.53 o 
   2   3   1     2330.58     2316.74     39.48 o 
   3   3   1      660.76      570.71     31.31 o 
   4   3   1     1710.58     1805.06     25.82 o 
   5   3   1      874.95      891.62     18.79 o 
   6   3   1      760.83      745.52     21.56 o 
   7   3   1       39.15       20.34      5.35 o 
   8   3   1      400.92      376.67     27.50 o 
   9   3   1      749.20      738.13     51.80 o 
  10   3   1      683.45      784.63     36.86 o 
  11   3   1      103.61      100.04     20.61 o 
  12   3   1      255.32      210.69     27.09 o 
  13   3   1      279.88      293.12     32.45 o 
 -11   4   1      292.23      180.08     39.04 o 
 -10   4   1        2.41       14.23     15.58 o 
  -9   4   1      134.05      154.69     20.25 o 
  -8   4   1      954.88      987.45     37.08 o 
  -7   4   1      755.97      711.42     30.60 o 
  -6   4   1        6.72       12.29      6.42 o 
  -5   4   1     2171.87     2246.30     34.33 o 
  -4   4   1     1180.66     1090.38     22.26 o 
  -3   4   1      187.27      186.28      9.90 o 
  -2   4   1     1544.73     1493.06     30.34 o 
  -1   4   1      451.01      529.34     17.04 o 
   0   4   1      167.43      180.67     10.88 o 
   1   4   1       15.09       22.76      4.19 o 
   2   4   1      161.17      235.34     12.63 o 
   3   4   1        7.79       -3.21      9.53 o 
   4   4   1      185.26      172.95     11.28 o 
   5   4   1      348.25      414.20     14.48 o 
   6   4   1       23.39       27.97      5.96 o 
   7   4   1       72.44       84.66      8.39 o 
   8   4   1      222.43      221.19     20.82 o 
   9   4   1        1.67      -10.35     11.73 o 
  10   4   1        1.91       -0.93     12.68 o 
  11   4   1      214.36      234.75     26.40 o 
  12   4   1      116.35      141.56     24.15 o 
  13   4   1       21.10       46.76     27.78 o 
 -11   5   1        2.07      -10.63     20.95 o 
 -10   5   1       16.59       -4.54     19.77 o 
  -9   5   1      105.64      112.01     27.43 o 
  -8   5   1        8.71      -11.82     11.31 o 
  -7   5   1       68.50       54.37     13.88 o 
  -6   5   1      232.70      238.63     19.98 o 
  -5   5   1        0.25        9.38      6.12 o 
  -4   5   1      123.94      134.07     12.82 o 
  -3   5   1      430.99      492.22     15.45 o 
  -2   5   1       94.86      103.96      8.42 o 
  -1   5   1       96.37       97.62     10.43 o 
   0   5   1        8.27        4.24      4.61 o 
   1   5   1       20.43       21.36      4.63 o 
   2   5   1     1244.83     1490.41     32.12 o 
   3   5   1      796.78      863.02     50.21 o 
   4   5   1      391.73      377.60     21.48 o 
   5   5   1      633.12      776.27     17.70 o 
   6   5   1     2138.06     2169.92     33.75 o 
   7   5   1      137.56      139.70     10.65 o 
   8   5   1        7.82       10.38     14.86 o 
   9   5   1      734.16      786.85     34.36 o 
  10   5   1      111.55      122.88     20.56 o 
  11   5   1       68.34      115.73     32.99 o 
  12   5   1       20.31       32.70     27.31 o 
  13   5   1      529.09      524.70     63.56 o 
 -10   6   1      187.97      153.41     34.89 o 
  -9   6   1     1064.95     1053.17     65.39 o 
  -8   6   1       20.35       34.10     14.69 o 
  -7   6   1      409.63      410.07     27.38 o 
  -6   6   1     1132.06     1092.36     36.62 o 
  -5   6   1        5.52        2.21      6.81 o 
  -4   6   1      842.68      850.76     21.67 o 
  -3   6   1      102.97      135.55     13.81 o 
  -2   6   1      120.52      130.79     11.17 o 
  -1   6   1     2509.87     2658.65     40.14 o 
   0   6   1     1959.37     2141.26     35.09 o 
   1   6   1      469.29      527.49     15.63 o 
   2   6   1     2813.89     2831.79     51.04 o 
   3   6   1     2117.56     2029.13     75.07 o 
   4   6   1      163.44      160.48     13.95 o 
   5   6   1      336.22      264.76     24.78 o 
   6   6   1      596.17      560.87     16.74 o 
   7   6   1      383.36      384.55     15.84 o 
   8   6   1        0.87        3.99      8.29 o 
   9   6   1       68.98       26.62     24.84 o 
  10   6   1     1081.43      987.52     66.11 o 
  11   6   1       12.72       19.81     24.93 o 
  12   6   1      197.60      221.36     45.17 o 
  13   6   1      302.20      364.14     56.18 o 
 -10   7   1       49.93       -2.31     22.63 o 
  -9   7   1       48.75       36.86     26.46 o 
  -8   7   1      501.70      524.65     52.53 o 
  -7   7   1       55.48       61.15     20.63 o 
  -6   7   1      401.93      378.37     25.94 o 
  -5   7   1      152.52      151.71     15.19 o 
  -4   7   1       60.37       54.75      9.24 o 
  -3   7   1     1145.34     1155.60     26.42 o 
  -2   7   1       76.22       82.66     11.70 o 
  -1   7   1       42.77       54.46      8.19 o 
   0   7   1      110.31       75.07      8.04 o 
   1   7   1      178.80      172.48     10.65 o 
   2   7   1        0.04       -8.31      6.57 o 
   3   7   1       12.73       40.04     10.04 o 
   4   7   1        9.20       14.16      9.04 o 
   5   7   1      263.00      230.77     17.89 o 
   6   7   1        0.93       -1.14      8.72 o 
   7   7   1      477.92      412.57     22.37 o 
   8   7   1      495.88      498.15     24.21 o 
   9   7   1       12.70       43.68     26.01 o 
  10   7   1      317.17      288.72     45.84 o 
  11   7   1      256.02      307.47     49.12 o 
  12   7   1      448.93      512.20     64.38 o 
  -9   8   1       52.52       46.32     26.81 o 
  -8   8   1       15.78       17.28     23.23 o 
  -7   8   1       39.64       45.57     15.15 o 
  -6   8   1      120.50      113.61     18.48 o 
  -5   8   1     1078.08     1161.95     29.18 o 
  -4   8   1       86.24       86.20     11.68 o 
  -3   8   1      712.61      695.26     22.27 o 
  -2   8   1     1431.52     1427.02     30.51 o 
  -1   8   1      113.76      102.30     10.66 o 
   0   8   1     1085.76     1101.45     25.13 o 
   1   8   1       97.53       82.40     13.44 o 
   2   8   1       62.46       49.87     12.13 o 
   3   8   1       45.52       32.11     29.79 o 
   4   8   1      215.96      204.73     28.06 o 
   5   8   1       14.10       -0.72      9.99 o 
   6   8   1      284.09      308.75     21.23 o 
   7   8   1      542.02      423.03     25.27 o 
   8   8   1       34.29       25.36     11.48 o 
   9   8   1      696.05      644.63     57.52 o 
  10   8   1       64.43       70.33     32.10 o 
  11   8   1       17.65       38.48     29.41 o 
  12   8   1      352.20      364.90     59.30 o 
  -8   9   1      654.72      588.33     59.24 o 
  -7   9   1       39.19       45.53     25.17 o 
  -6   9   1       13.09       -6.84     16.98 o 
  -5   9   1      411.14      434.95     20.86 o 
  -4   9   1       10.59        6.37      8.45 o 
  -3   9   1        5.19       -2.45      6.53 o 
  -2   9   1      388.15      480.76     31.22 o 
  -1   9   1       70.06       75.34     10.60 o 
   0   9   1      168.18      144.64     12.35 o 
   1   9   1     1537.50     1586.65     71.22 o 
   2   9   1      149.15      165.75     17.93 o 
   3   9   1      814.28      734.26     31.20 o 
   4   9   1      483.83      384.20     24.03 o 
   5   9   1      327.17      274.96     38.46 o 
   6   9   1      964.47      823.56     39.30 o 
   7   9   1       17.36        2.01     10.47 o 
   8   9   1      253.16      227.93     44.08 o 
   9   9   1      202.76      179.45     42.48 o 
  10   9   1      690.08      682.21     68.66 o 
  11   9   1       70.40       78.28     36.53 o 
  12   9   1       74.28       49.97     37.98 o 
  -7  10   1      203.48      201.87     39.27 o 
  -6  10   1        5.30      -14.55     20.31 o 
  -5  10   1      763.36      787.95     82.28 o 
  -4  10   1       10.85       14.86      9.37 o 
  -3  10   1       87.94       97.49     12.91 o 
  -2  10   1     1414.52     1403.10     33.35 o 
  -1  10   1       13.14       14.08     10.49 o 
   0  10   1      277.12      290.43     22.71 o 
   1  10   1       11.73        0.20     10.49 o 
   2  10   1        0.25       17.11     12.63 o 
   3  10   1      148.95      140.85     32.68 o 
   4  10   1     1411.17     1374.78     43.10 o 
   5  10   1       22.07       31.69     12.16 o 
   6  10   1       96.71      111.71     16.56 o 
   7  10   1     2485.24     2227.61     57.20 o 
   8  10   1        5.94        0.94     11.50 o 
   9  10   1      241.59      232.65     48.69 o 
  10  10   1      776.94      748.13     77.71 o 
  11  10   1        0.23      -23.86     28.65 o 
  -6  11   1       36.06       -5.39     23.46 o 
  -5  11   1      148.97      130.47     31.44 o 
  -4  11   1      399.66      427.29     43.49 o 
  -3  11   1       40.17       18.65     12.43 o 
  -2  11   1      159.50      193.87     20.52 o 
  -1  11   1      104.39      115.79     17.16 o 
   0  11   1        1.59      -12.44     10.41 o 
   1  11   1     2244.46     2099.21     79.88 o 
   2  11   1       30.63       37.33     14.76 o 
   3  11   1      341.31      300.86     53.57 o 
   4  11   1     2529.82     2140.79     56.95 o 
   5  11   1      125.54       84.28     16.85 o 
   6  11   1      497.98      430.85     43.27 o 
   7  11   1      208.06      174.06     31.66 o 
   8  11   1       37.84       43.91     15.46 o 
   9  11   1      228.84      186.04     52.06 o 
  10  11   1      412.43      477.64     66.94 o 
  -4  12   1       23.00       11.96     17.20 o 
  -3  12   1       12.58        9.16     12.71 o 
  -2  12   1      174.86      164.47     21.32 o 
  -1  12   1       28.39       50.56     15.07 o 
   0  12   1        5.99        3.30     13.24 o 
   1  12   1      199.40      216.92     23.92 o 
   2  12   1       18.69       30.16     14.44 o 
   3  12   1       11.33       12.10     12.25 o 
   4  12   1       44.04       78.39     32.86 o 
   5  12   1       24.22        0.97     19.79 o 
   6  12   1       77.51      100.67     19.71 o 
   7  12   1      635.23      527.56     71.35 o 
   8  12   1       19.31       -4.46     14.45 o 
   9  12   1      157.82      140.20     21.99 o 
  10  12   1      146.48      197.72     55.87 o 
  -3  13   1       19.41       37.88     20.13 o 
  -2  13   1      122.40      165.64     27.66 o 
  -1  13   1       20.42       25.54     15.37 o 
   0  13   1       24.81       30.50     15.86 o 
   1  13   1      205.91      254.83     37.67 o 
   2  13   1       10.19       -9.24     13.62 o 
   3  13   1        0.12      -13.61     11.97 o 
   4  13   1       93.62      103.49     18.92 o 
   5  13   1       15.37       34.86     19.50 o 
   6  13   1        0.14        7.01     15.20 o 
   7  13   1      114.73      138.88     22.65 o 
   8  13   1       81.54      120.36     22.56 o 
  -1  14   1        3.91      -23.11     17.30 o 
   0  14   1        1.88        4.31     35.80 o 
   1  14   1       34.87       48.33     18.09 o 
   2  14   1       38.03       46.33     17.21 o 
   3  14   1        1.33       -6.20     25.13 o 
   4  14   1       15.95       14.36     15.98 o 
   5  14   1       96.86       47.57     37.07 o 
   6  14   1        0.11       11.27     29.56 o 
  -6 -13   2       68.48       39.80     17.50 o 
  -5 -13   2       36.59       47.33     18.87 o 
  -4 -13   2      682.70      626.78     37.47 o 
  -3 -13   2       42.54       53.33     17.68 o 
  -2 -13   2       13.76       11.88     19.06 o 
  -1 -13   2      756.51      874.25     42.41 o 
   0 -13   2      230.46      278.54     28.43 o 
  -8 -12   2        1.60       -3.36     15.87 o 
  -7 -12   2      185.87      227.59     44.27 o 
  -6 -12   2        3.67       12.66     16.89 o 
  -5 -12   2       84.14      114.88     20.78 o 
  -4 -12   2        0.35      -17.42     11.61 o 
  -3 -12   2       60.94       46.71     24.97 o 
  -2 -12   2       46.06       41.85     16.84 o 
  -1 -12   2      364.50      354.39     97.77 o 
   0 -12   2        3.66       -7.26     11.86 o 
   1 -12   2       55.20       19.00     15.63 o 
   2 -12   2      352.92      321.22     28.48 o 
   3 -12   2       86.95       76.11     18.65 o 
  -9 -11   2        9.83      -19.00     20.01 o 
  -8 -11   2       76.58       77.99     18.74 o 
  -7 -11   2        1.01       -4.78     19.68 o 
  -6 -11   2       15.45       -3.00     43.59 o 
  -5 -11   2       25.07       21.01     23.72 o 
  -4 -11   2       47.64       53.95     18.40 o 
  -3 -11   2       59.59       69.96     17.11 o 
  -2 -11   2      212.57      218.95     23.65 o 
  -1 -11   2       90.42       88.77     17.46 o 
   0 -11   2      638.44      718.82     35.28 o 
   1 -11   2      454.66      475.50     32.01 o 
   2 -11   2      628.80      615.46     32.24 o 
   3 -11   2      319.41      284.35     26.15 o 
   4 -11   2      147.07      126.80     20.40 o 
   5 -11   2      196.14      161.94     34.31 o 
 -10 -10   2        4.79      -40.11     26.74 o 
  -9 -10   2       32.30        6.15     14.50 o 
  -8 -10   2      140.59      171.41     31.41 o 
  -7 -10   2       58.65       42.88     15.24 o 
  -6 -10   2      275.90      245.30     24.46 o 
  -5 -10   2      191.96      200.94     22.83 o 
  -4 -10   2        0.09       -5.94     10.91 o 
  -3 -10   2      253.68      214.44     22.40 o 
  -2 -10   2       11.43       17.37     13.50 o 
  -1 -10   2      110.71      118.79     17.53 o 
   0 -10   2       30.66       40.33     13.76 o 
   1 -10   2      207.07      207.47     21.61 o 
   2 -10   2      107.98       91.06     16.84 o 
   3 -10   2      791.98      781.97     27.94 o 
   4 -10   2      143.67      126.53     15.56 o 
   5 -10   2      967.43     1049.28     44.84 o 
   6 -10   2      519.23      558.54     73.93 o 
 -11  -9   2        1.47      -30.30     30.95 o 
 -10  -9   2        1.99       -9.97     31.17 o 
  -9  -9   2      186.29      181.72     21.80 o 
  -8  -9   2        8.39        5.10     12.88 o 
  -7  -9   2        1.40       -8.83     11.24 o 
  -6  -9   2        0.15      -15.11     10.07 o 
  -5  -9   2      535.29      560.18     29.92 o 
  -4  -9   2      216.95      183.73     19.91 o 
  -3  -9   2      817.45      833.45     81.00 o 
  -2  -9   2     2425.82     2405.25     56.94 o 
  -1  -9   2       25.27       23.43     24.72 o 
   0  -9   2     1024.70     1048.41     36.59 o 
   1  -9   2     1675.00     1643.49     36.18 o 
   2  -9   2      371.49      383.79     25.29 o 
   3  -9   2       29.25       13.93     13.29 o 
   4  -9   2      341.29      340.91     20.77 o 
   5  -9   2      115.09      105.11     19.16 o 
   6  -9   2      227.34      241.69     26.47 o 
   7  -9   2       75.33       74.73     19.63 o 
 -12  -8   2       17.71      -31.74     33.62 o 
 -11  -8   2        0.17      -42.32     28.21 o 
 -10  -8   2        0.04       -8.27     27.45 o 
  -9  -8   2       35.28       33.32     13.22 o 
  -8  -8   2      101.32      103.62     16.55 o 
  -7  -8   2       21.71        7.84     18.43 o 
  -6  -8   2      293.72      261.83     22.66 o 
  -5  -8   2      306.66      283.10     23.15 o 
  -4  -8   2        6.22       15.23     11.83 o 
  -3  -8   2      147.21      123.15     30.61 o 
  -2  -8   2       33.98       15.93     11.87 o 
  -1  -8   2      433.59      421.94     17.88 o 
   0  -8   2      391.90      375.47     28.49 o 
   1  -8   2      339.91      335.69     19.71 o 
   2  -8   2      666.44      640.97     22.45 o 
   3  -8   2      529.80      517.57     21.45 o 
   4  -8   2      296.90      326.63     18.76 o 
   5  -8   2        0.82       -7.07     11.61 o 
   6  -8   2        7.71       22.24     14.40 o 
   7  -8   2       14.54       11.88     14.33 o 
   8  -8   2      147.14      162.54     31.57 o 
 -12  -7   2       21.97        1.77     31.26 o 
 -11  -7   2      188.01      177.00     44.47 o 
 -10  -7   2      352.57      365.44     54.04 o 
  -9  -7   2       21.77       15.27     28.53 o 
  -8  -7   2      147.62      112.76     36.62 o 
  -7  -7   2      238.74      211.88     19.36 o 
  -6  -7   2        0.05        0.87      9.83 o 
  -5  -7   2       47.60       48.83     23.24 o 
  -4  -7   2       14.60        8.47     13.67 o 
  -3  -7   2      161.12      170.92     16.85 o 
  -2  -7   2      166.17      156.00     11.33 o 
  -1  -7   2      208.00      226.97     13.58 o 
   0  -7   2      264.07      252.18     14.66 o 
   1  -7   2      557.75      544.77     19.74 o 
   2  -7   2        0.88        2.84      5.92 o 
   3  -7   2      197.87      200.58     18.43 o 
   4  -7   2      672.70      688.02     23.19 o 
   5  -7   2      444.43      475.09     22.42 o 
   6  -7   2      478.28      487.42     73.69 o 
   7  -7   2      140.07      143.83     21.18 o 
   8  -7   2      189.57      202.81     24.44 o 
   9  -7   2        0.00        7.52     15.85 o 
 -12  -6   2        3.23      -38.67     25.78 o 
 -11  -6   2        0.06      -36.44     24.30 o 
 -10  -6   2       67.46       44.43     29.74 o 
  -9  -6   2       25.30       24.04     27.26 o 
  -8  -6   2        0.11       -0.10     12.30 o 
  -7  -6   2      584.22      636.17     54.80 o 
  -6  -6   2        4.02       15.44      9.72 o 
  -5  -6   2      145.47      148.92     17.95 o 
  -4  -6   2     1601.01     1556.12     28.64 o 
  -3  -6   2      126.64      130.47     10.14 o 
  -2  -6   2      553.65      533.33     41.39 o 
  -1  -6   2     1230.93     1215.47     25.01 o 
   0  -6   2        0.16       -2.73      5.50 o 
   1  -6   2        5.28        5.19      6.03 o 
   2  -6   2        0.36        4.95      6.57 o 
   3  -6   2      341.27      339.11     16.40 o 
   4  -6   2      911.24      870.23     30.76 o 
   5  -6   2      143.02      155.57     16.94 o 
   6  -6   2        4.98        7.11     11.35 o 
   7  -6   2      779.58      821.54     36.79 o 
   8  -6   2       12.39        0.90     12.96 o 
   9  -6   2      108.88      124.89     22.03 o 
  10  -6   2      113.61      115.84     30.61 o 
 -12  -5   2       48.14       34.77     31.78 o 
 -11  -5   2      213.07      245.90     44.75 o 
 -10  -5   2        9.58       21.85     25.92 o 
  -9  -5   2        2.95       -8.66     21.02 o 
  -8  -5   2      254.53      264.75     15.69 o 
  -7  -5   2        8.77       21.89      8.73 o 
  -6  -5   2       59.24       42.44      9.90 o 
  -5  -5   2      409.14      417.96     16.04 o 
  -4  -5   2      353.27      382.37     14.39 o 
  -3  -5   2       48.84       52.06      7.37 o 
  -2  -5   2       45.25       49.55      7.06 o 
  -1  -5   2     2017.94     2009.95     41.55 o 
   0  -5   2      206.26      201.58     11.58 o 
   1  -5   2      420.18      432.99     19.21 o 
   2  -5   2     1515.93     1435.05     27.59 o 
   3  -5   2      385.13      388.99     15.99 o 
   4  -5   2       11.82        9.88      6.34 o 
   5  -5   2        8.70        6.47      6.82 o 
   6  -5   2        0.56       -9.96     10.24 o 
   7  -5   2      624.26      586.69     30.51 o 
   8  -5   2      204.36      201.75     23.12 o 
   9  -5   2        0.01      -12.20     13.21 o 
  10  -5   2      573.41      643.73     37.77 o 
 -13  -4   2        9.50       15.56     29.96 o 
 -12  -4   2      234.95      254.83     46.97 o 
 -11  -4   2       10.75       -8.71     15.33 o 
 -10  -4   2       13.85       19.00     21.54 o 
  -9  -4   2      348.57      396.91     29.45 o 
  -8  -4   2       46.34       54.78      9.38 o 
  -7  -4   2       49.13       38.34      8.53 o 
  -6  -4   2       99.33      100.78      9.90 o 
  -5  -4   2       11.72        5.11      5.60 o 
  -4  -4   2      334.99      357.72     14.00 o 
  -3  -4   2        0.08       10.10      5.94 o 
  -2  -4   2       34.03       19.26      5.73 o 
  -1  -4   2      249.55      177.65      9.90 o 
   0  -4   2      170.74      148.72      9.59 o 
   1  -4   2       14.18        9.19      5.30 o 
   2  -4   2     3121.06     2966.29     41.40 o 
   3  -4   2       10.25       10.99      5.73 o 
   4  -4   2      385.42      408.38     15.20 o 
   5  -4   2     2024.14     1910.55     33.10 o 
   6  -4   2       65.91       63.02     13.54 o 
   7  -4   2      178.34      162.92     19.55 o 
   8  -4   2      219.65      211.32     24.69 o 
   9  -4   2        0.30       15.66     16.95 o 
  10  -4   2       40.98       36.71     16.52 o 
  11  -4   2        2.11       -4.94     22.87 o 
 -13  -3   2       93.14       77.69     35.84 o 
 -12  -3   2        2.99        1.02     20.41 o 
 -11  -3   2       22.66       15.83     17.38 o 
 -10  -3   2      158.64      148.41     22.31 o 
  -9  -3   2      135.20      135.74     20.54 o 
  -8  -3   2       13.47       39.19     25.54 o 
  -7  -3   2      574.30      545.58     24.30 o 
  -6  -3   2      706.13      702.31     18.98 o 
  -5  -3   2       91.30       86.13      8.36 o 
  -4  -3   2      501.94      568.19     16.03 o 
  -3  -3   2      338.56      318.81     13.16 o 
  -2  -3   2      107.94      103.22      8.51 o 
  -1  -3   2       79.13       82.99      7.12 o 
   0  -3   2       16.34       24.55      5.43 o 
   1  -3   2      130.52      120.03      8.16 o 
   2  -3   2       55.49       47.74      6.29 o 
   3  -3   2      509.08      515.52     14.83 o 
   4  -3   2      230.97      203.11     10.63 o 
   5  -3   2     1068.07     1021.24     21.60 o 
   6  -3   2      121.89      125.85     15.81 o 
   7  -3   2        1.23       -3.25      9.74 o 
   8  -3   2      492.78      506.37     29.41 o 
   9  -3   2       17.92       29.02     14.85 o 
  10  -3   2       49.97       62.30     32.20 o 
  11  -3   2       53.91       74.14     21.07 o 
 -13  -2   2        0.41       -1.53     19.42 o 
 -12  -2   2        0.02      -15.81     22.91 o 
 -11  -2   2       14.05       -0.19     26.41 o 
 -10  -2   2        5.79      -13.68     13.57 o 
  -9  -2   2        2.58        1.73     29.46 o 
  -8  -2   2      174.95      204.16     36.52 o 
  -7  -2   2      227.54      199.05     11.64 o 
  -6  -2   2      297.93      288.29     12.68 o 
  -5  -2   2       22.54       17.80      5.55 o 
  -4  -2   2      176.45      187.52     10.08 o 
  -3  -2   2     5096.41     5169.36     65.29 o 
  -2  -2   2       15.88       14.79      5.20 o 
  -1  -2   2       23.36       19.77      5.29 o 
   0  -2   2     7618.16     7887.18     80.85 o 
   1  -2   2        3.59        6.26      5.17 o 
   2  -2   2       44.96       43.72      5.52 o 
   3  -2   2      899.62      790.02     17.03 o 
   4  -2   2       20.30       16.48      6.01 o 
   5  -2   2      106.69      114.82      9.80 o 
   6  -2   2       53.18       56.77     13.44 o 
   7  -2   2      180.15      180.03     18.81 o 
   8  -2   2      569.63      564.99     29.43 o 
   9  -2   2      107.37      103.30     18.20 o 
  10  -2   2       79.23       65.58     18.06 o 
  11  -2   2      195.10      197.31     51.09 o 
  12  -2   2       26.38       24.79     21.19 o 
 -13  -1   2       46.97       71.89     47.54 o 
 -12  -1   2        0.51       -4.27     25.20 o 
 -11  -1   2      260.82      279.60     29.42 o 
 -10  -1   2      147.60      148.32     21.58 o 
  -9  -1   2        0.22       -1.14     12.31 o 
  -8  -1   2      159.17      204.23     21.70 o 
  -7  -1   2      637.33      613.77     16.46 o 
  -6  -1   2      158.98      165.15      9.67 o 
  -5  -1   2      102.56       85.39      7.18 o 
  -4  -1   2      474.55      509.72     13.75 o 
  -3  -1   2      358.88      375.92     17.98 o 
  -2  -1   2      505.20      517.55     19.80 o 
  -1  -1   2      265.02      262.69     22.12 o 
   0  -1   2     2045.56     2075.56     60.58 o 
   1  -1   2      390.17      399.75     11.11 o 
   2  -1   2      466.16      417.63     11.21 o 
   3  -1   2     3172.03     3112.52     37.57 o 
   4  -1   2        2.57       -4.54      3.03 o 
   5  -1   2        9.66        4.89      6.29 o 
   6  -1   2      231.07      199.67     17.43 o 
   7  -1   2       76.50       78.44     17.15 o 
   8  -1   2        5.48       23.58     12.14 o 
   9  -1   2        0.20       -0.53     12.25 o 
  10  -1   2       12.02       28.21     15.38 o 
  11  -1   2       80.47      104.00     20.69 o 
  12  -1   2        2.49       -9.90     16.11 o 
 -13   0   2       73.76       61.41     34.13 o 
 -12   0   2        2.80       36.99     31.80 o 
 -11   0   2       14.65       19.93     15.88 o 
 -10   0   2       14.31       20.32     14.84 o 
  -9   0   2       50.03       55.96     15.76 o 
  -8   0   2      372.07      389.14     27.60 o 
  -7   0   2       67.35       64.84      6.53 o 
  -6   0   2        0.38        0.21      4.12 o 
  -5   0   2     2312.12     2314.42     85.09 o 
  -4   0   2        0.12        3.99      3.03 o 
  -3   0   2       29.92       34.04      5.46 o 
  -2   0   2     1457.29     1454.42     28.16 o 
  -1   0   2       36.16       38.01      4.53 o 
   0   0   2        0.02       -0.61      4.74 o 
   1   0   2      603.48      642.65     11.86 o 
   2   0   2       59.11       65.28      5.12 o 
   3   0   2     1260.30     1196.22     18.29 o 
   4   0   2      770.53      765.26     13.45 o 
   5   0   2      391.64      390.39     21.18 o 
   6   0   2      950.18      907.79     44.37 o 
   7   0   2      145.10      140.14     16.19 o 
   8   0   2      160.59      172.28     19.32 o 
   9   0   2        3.67        4.23     12.11 o 
  10   0   2       11.02       -3.13     12.75 o 
  11   0   2       15.07       27.83     16.48 o 
  12   0   2       36.91       67.36     20.89 o 
 -12   1   2      123.82      140.30     23.91 o 
 -11   1   2      115.55      144.78     40.64 o 
 -10   1   2      207.12      271.31     47.35 o 
  -9   1   2      119.60      109.13     27.42 o 
  -8   1   2      304.44      358.35     37.79 o 
  -7   1   2      525.48      532.16     27.95 o 
  -6   1   2        8.89        8.34      4.34 o 
  -5   1   2        3.34        2.69      4.15 o 
  -4   1   2      118.15      122.14      7.16 o 
  -3   1   2       72.13       77.29      5.66 o 
  -2   1   2     6635.08     6983.52     84.91 o 
  -1   1   2      124.70      126.04      6.42 o 
   0   1   2      165.12      160.19      5.49 o 
   1   1   2     7043.65     7090.56     76.56 o 
   2   1   2      103.71      108.24      6.43 o 
   3   1   2      211.46      204.80      9.88 o 
   4   1   2        8.61        7.93      3.35 o 
   5   1   2        3.48        4.39     10.11 o 
   6   1   2      723.37      726.29     25.97 o 
   7   1   2       64.12       61.87     12.47 o 
   8   1   2        1.12       12.38     10.69 o 
   9   1   2      798.04      837.73     34.97 o 
  10   1   2        1.61      -14.34     13.01 o 
  11   1   2        0.04       10.17     15.04 o 
  12   1   2      118.41      129.84     33.62 o 
  13   1   2        2.16       -5.50     25.65 o 
 -12   2   2       13.99       16.72     27.23 o 
 -11   2   2        0.15       -1.57     22.68 o 
 -10   2   2       44.29       94.84     28.35 o 
  -9   2   2       65.74       60.77     15.83 o 
  -8   2   2      166.74      191.90     23.91 o 
  -7   2   2        8.58       13.62     10.57 o 
  -6   2   2      371.20      348.33     33.65 o 
  -5   2   2     1559.19     1727.25     26.44 o 
  -4   2   2      105.89       87.81      9.13 o 
  -3   2   2      131.01      132.84      7.18 o 
  -2   2   2     3800.33     3906.71     42.79 o 
  -1   2   2       25.47       47.73      4.96 o 
   0   2   2       27.78       16.42      3.78 o 
   1   2   2       23.88       38.92      5.16 o 
   2   2   2       86.20       77.76      7.43 o 
   3   2   2        3.24        5.45      3.72 o 
   4   2   2      263.79      257.19      9.30 o 
   5   2   2       44.28       46.32      6.09 o 
   6   2   2       12.34       11.81      3.15 o 
   7   2   2       96.30       98.80     13.66 o 
   8   2   2      170.79      174.06     18.47 o 
   9   2   2        0.62       11.32     12.29 o 
  10   2   2       37.57       22.61     15.93 o 
  11   2   2      156.68      100.05     27.71 o 
  12   2   2       16.36       42.12     27.12 o 
  13   2   2       14.39       29.40     38.52 o 
 -12   3   2       10.60       31.50     30.76 o 
 -11   3   2      278.15      264.09     43.34 o 
 -10   3   2       74.42       46.90     16.91 o 
  -9   3   2        5.15       10.10     12.63 o 
  -8   3   2      628.28      630.95     30.16 o 
  -7   3   2       53.80       51.93     13.15 o 
  -6   3   2       21.50       26.49      6.26 o 
  -5   3   2     1343.25     1367.02     23.75 o 
  -4   3   2      102.35      107.58      7.62 o 
  -3   3   2        1.53       -0.38      3.94 o 
  -2   3   2     1573.50     1581.30     22.72 o 
  -1   3   2     1875.55     2002.12     25.85 o 
   0   3   2      136.31      143.41      7.36 o 
   1   3   2      266.52      294.17      9.66 o 
   2   3   2     1265.13     1428.76     29.34 o 
   3   3   2      168.00      166.93      8.45 o 
   4   3   2      386.09      372.67     12.31 o 
   5   3   2      202.16      202.12      9.97 o 
   6   3   2      283.08      289.68     11.31 o 
   7   3   2      132.71      127.45      8.91 o 
   8   3   2      450.83      449.77     34.53 o 
   9   3   2      111.16      105.69     22.66 o 
  10   3   2       44.46       50.32     15.22 o 
  11   3   2       71.40       71.01     17.91 o 
  12   3   2       21.22       46.63     32.83 o 
  13   3   2        9.55       20.33     29.62 o 
 -11   4   2      232.53      220.70     42.67 o 
 -10   4   2       16.35       30.33     24.80 o 
  -9   4   2      334.82      364.30     39.56 o 
  -8   4   2      114.96      118.84     17.01 o 
  -7   4   2        1.28       -2.12     27.90 o 
  -6   4   2      947.21      937.89     21.07 o 
  -5   4   2      177.26      166.15     14.67 o 
  -4   4   2       12.40       10.72      6.98 o 
  -3   4   2      327.93      320.82     11.90 o 
  -2   4   2      205.73      213.28     10.04 o 
  -1   4   2      217.07      213.40     11.62 o 
   0   4   2      132.61      139.82      7.91 o 
   1   4   2        8.03        7.30      4.68 o 
   2   4   2     3919.86     4195.80     46.65 o 
   3   4   2      172.53      214.09      8.69 o 
   4   4   2        6.46       14.39      4.72 o 
   5   4   2     3777.57     3821.66     74.53 o 
   6   4   2       12.76       18.65      5.58 o 
   7   4   2       11.81       13.23      5.63 o 
   8   4   2      234.16      256.73     21.80 o 
   9   4   2       11.25        9.18     12.28 o 
  10   4   2        9.73       20.84     13.42 o 
  11   4   2       69.44       94.63     19.59 o 
  12   4   2       26.15       23.52     16.27 o 
  13   4   2        6.68       60.06     28.49 o 
 -11   5   2        0.93       -3.44     25.67 o 
 -10   5   2        4.72      -21.23     17.34 o 
  -9   5   2        5.22        6.19     18.46 o 
  -8   5   2       20.95       29.37     12.93 o 
  -7   5   2      292.56      262.61     21.57 o 
  -6   5   2       64.82       53.61      8.26 o 
  -5   5   2       67.29       63.78      7.99 o 
  -4   5   2     1436.61     1460.46     34.92 o 
  -3   5   2     2282.52     2065.65     31.79 o 
  -2   5   2      596.71      571.77     15.66 o 
  -1   5   2     2190.47     2357.92     46.11 o 
   0   5   2     3701.96     3956.68     55.07 o 
   1   5   2      396.81      438.48     12.65 o 
   2   5   2      880.05     1073.51     39.83 o 
   3   5   2      330.16      415.01     18.58 o 
   4   5   2      185.02      222.13      9.41 o 
   5   5   2      242.73      207.00     17.63 o 
   6   5   2       11.44        5.58      6.03 o 
   7   5   2       51.53       51.91      7.76 o 
   8   5   2     1177.18     1138.13     37.41 o 
   9   5   2        7.82       -4.88     11.42 o 
  10   5   2       17.67       16.09     13.55 o 
  11   5   2      122.08      156.67     34.58 o 
  12   5   2       26.05       87.82     32.43 o 
  13   5   2        1.59       54.90     30.72 o 
 -10   6   2      396.66      371.82     48.53 o 
  -9   6   2       51.80       24.44     22.84 o 
  -8   6   2       22.52       27.99     20.99 o 
  -7   6   2     1117.80     1196.13     39.90 o 
  -6   6   2        6.69        1.91     10.04 o 
  -5   6   2      249.74      218.21     14.74 o 
  -4   6   2     1080.70     1061.56     23.82 o 
  -3   6   2      112.10      152.57     12.17 o 
  -2   6   2      276.26      284.75     13.28 o 
  -1   6   2       30.77       30.64      6.45 o 
   0   6   2      560.18      447.13     14.65 o 
   1   6   2       97.57      100.27      7.82 o 
   2   6   2      165.60      167.59     13.61 o 
   3   6   2     2328.75     2515.36     83.38 o 
   4   6   2       85.52       68.13     10.16 o 
   5   6   2       51.36       48.16      6.22 o 
   6   6   2      316.81      329.54     13.84 o 
   7   6   2        1.26        5.59      9.33 o 
   8   6   2      128.54      147.41     14.28 o 
   9   6   2        3.49       34.55     22.94 o 
  10   6   2        4.75       47.36     25.58 o 
  11   6   2      325.34      417.31     54.16 o 
  12   6   2        4.29       22.02     25.24 o 
  13   6   2        0.29       43.61     28.09 o 
 -10   7   2      115.09       61.67     29.48 o 
  -9   7   2        1.50      -23.59     20.72 o 
  -8   7   2      198.54      233.75     38.08 o 
  -7   7   2      162.76      132.27     29.50 o 
  -6   7   2       38.80       43.41     13.09 o 
  -5   7   2      360.00      333.61     16.17 o 
  -4   7   2        5.53        5.48      6.91 o 
  -3   7   2        9.46        6.02      6.80 o 
  -2   7   2        7.47        6.64      5.79 o 
  -1   7   2      127.22      133.81     10.29 o 
   0   7   2      162.08      274.03     12.91 o 
   1   7   2       86.90       83.33      8.01 o 
   2   7   2       17.33       35.55      9.49 o 
   3   7   2        2.39       -6.25     13.28 o 
   4   7   2      540.31      568.25     23.97 o 
   5   7   2      183.00      175.66     15.92 o 
   6   7   2      412.93      315.81     39.76 o 
   7   7   2      829.22      883.21     29.71 o 
   8   7   2        9.63       12.16      9.55 o 
   9   7   2       44.79       33.45     25.32 o 
  10   7   2       35.50       45.98     26.06 o 
  11   7   2       80.06       87.49     32.92 o 
  12   7   2        3.99      -23.91     22.45 o 
  -9   8   2      147.69      150.09     35.89 o 
  -8   8   2      117.81      164.03     35.06 o 
  -7   8   2      103.69       99.81     28.11 o 
  -6   8   2      251.06      214.01     34.14 o 
  -5   8   2      241.27      285.02     21.85 o 
  -4   8   2        0.65        3.77      7.00 o 
  -3   8   2      653.02      651.40     21.16 o 
  -2   8   2      280.32      260.46     15.17 o 
  -1   8   2       29.36       28.45      7.69 o 
   0   8   2     1732.80     1901.51     37.15 o 
   1   8   2      318.27      338.25     14.60 o 
   2   8   2       97.21      126.43     14.50 o 
   3   8   2     1298.23     1333.54     37.07 o 
   4   8   2     2146.88     2188.49     49.11 o 
   5   8   2       24.70        8.96      9.99 o 
   6   8   2      554.81      594.78     26.78 o 
   7   8   2      211.69      203.94     36.83 o 
   8   8   2       98.07      105.79     14.91 o 
   9   8   2      153.79      156.93     37.33 o 
  10   8   2      137.91      113.37     36.24 o 
  11   8   2       88.51       63.83     34.39 o 
  12   8   2        5.38       -8.85     26.72 o 
  -8   9   2       71.10       37.28     27.49 o 
  -7   9   2       56.48       84.60     28.30 o 
  -6   9   2       90.13       84.63     25.68 o 
  -5   9   2      306.41      334.81     19.18 o 
  -4   9   2      379.05      407.18     19.62 o 
  -3   9   2      342.23      357.65     39.20 o 
  -2   9   2     1121.41     1163.89     41.60 o 
  -1   9   2       31.78       20.89      8.44 o 
   0   9   2      696.05      727.46     21.87 o 
   1   9   2     2803.66     2925.32     59.39 o 
   2   9   2      248.76      293.78     27.12 o 
   3   9   2       34.96       29.58     11.84 o 
   4   9   2     1156.84     1176.41     42.93 o 
   5   9   2        0.99       -3.25     21.61 o 
   6   9   2      318.95      282.18     22.18 o 
   7   9   2        3.62       17.25     11.35 o 
   8   9   2      455.28      295.10     62.30 o 
   9   9   2      358.57      411.38     54.21 o 
  10   9   2        0.57       11.61     30.67 o 
  11   9   2      242.16      249.96     47.71 o 
  12   9   2       34.31       15.27     31.53 o 
  -7  10   2      203.22      159.48     36.46 o 
  -6  10   2      303.20      280.69     40.44 o 
  -5  10   2       66.58       42.09     13.27 o 
  -4  10   2        7.46        8.78      9.14 o 
  -3  10   2      731.18      754.42     24.73 o 
  -2  10   2       48.43       65.73     14.91 o 
  -1  10   2      896.89      845.20     40.59 o 
   0  10   2      713.35      680.08     30.26 o 
   1  10   2        4.67       -2.60      9.73 o 
   2  10   2      362.52      383.31     26.44 o 
   3  10   2       33.32       36.61     22.49 o 
   4  10   2        3.77       16.23     11.83 o 
   5  10   2      745.36      624.56     53.93 o 
   6  10   2       16.74        2.88     11.11 o 
   7  10   2       24.91       -9.74     10.39 o 
   8  10   2     1042.77      913.28     37.59 o 
   9  10   2       42.08       33.27     23.77 o 
  10  10   2       58.77      -29.84     28.79 o 
  11  10   2       98.38       54.96     39.87 o 
  -6  11   2       18.77       -2.41     22.09 o 
  -5  11   2       23.83       17.20     22.93 o 
  -4  11   2      625.04      700.89     41.03 o 
  -3  11   2       75.78       70.47     17.74 o 
  -2  11   2      267.55      248.01     21.94 o 
  -1  11   2       42.91       47.76     13.55 o 
   0  11   2       23.97       31.14     12.72 o 
   1  11   2      925.59      834.99     35.02 o 
   2  11   2     1113.74     1077.62     47.67 o 
   3  11   2      167.31      144.02     18.22 o 
   4  11   2     1069.91      950.32     37.52 o 
   5  11   2     1474.40     1338.03     44.33 o 
   6  11   2      195.34      150.36     20.26 o 
   7  11   2      286.53      322.61     26.79 o 
   8  11   2        1.23       18.31     14.19 o 
   9  11   2        1.60       -9.32     24.40 o 
  10  11   2        1.07      -33.87     30.73 o 
  11  11   2       86.59       25.93     40.99 o 
  -4  12   2      400.54      438.51     39.46 o 
  -3  12   2      483.32      488.21     37.37 o 
  -2  12   2       52.07       69.33     21.06 o 
  -1  12   2      737.83      766.01     33.87 o 
   0  12   2       54.42       72.22     16.11 o 
   1  12   2       23.11       22.21     13.49 o 
   2  12   2       64.32       71.35     17.08 o 
   3  12   2      157.55      184.16     22.05 o 
   4  12   2       41.76       62.94     16.72 o 
   5  12   2      566.83      490.33     31.01 o 
   6  12   2        5.75       -0.42     13.56 o 
   7  12   2      141.05      113.71     51.97 o 
   8  12   2      533.65      466.47     33.51 o 
   9  12   2        8.67      -16.84     13.31 o 
  10  12   2       25.27       -9.99     36.53 o 
  -3  13   2      162.03      162.82     29.50 o 
  -2  13   2        0.02      -20.38     13.62 o 
  -1  13   2      430.72      453.03     31.20 o 
   0  13   2      873.08      900.94     56.40 o 
   1  13   2      252.24      306.13     35.40 o 
   2  13   2      943.19      879.48     79.86 o 
   3  13   2      248.53      229.54     24.94 o 
   4  13   2      334.83      266.64     26.37 o 
   5  13   2      126.25       83.20     19.27 o 
   6  13   2       31.38       -0.14     20.88 o 
   7  13   2       81.91       67.12     18.11 o 
   8  13   2      155.67      118.25     21.56 o 
   9  13   2       88.77       70.58     19.96 o 
  -1  14   2       12.05        2.01     18.23 o 
   0  14   2      310.60      311.41     37.34 o 
   1  14   2      140.75      128.27     35.26 o 
   2  14   2       13.14       26.25     32.07 o 
   3  14   2      924.54      898.98     76.93 o 
   4  14   2       14.35       14.65     14.65 o 
   5  14   2      157.25      167.31     58.36 o 
   6  14   2       29.91        3.76     22.26 o 
   7  14   2       85.55       83.60     21.10 o 
  -4 -13   3      232.29      209.70     26.02 o 
  -3 -13   3      303.98      308.63     31.75 o 
  -2 -13   3      151.41      176.83     26.18 o 
  -7 -12   3       19.06        7.25     16.29 o 
  -6 -12   3     1045.52     1073.04     46.51 o 
  -5 -12   3      127.13      108.88     21.27 o 
  -4 -12   3       85.34       96.45     19.20 o 
  -3 -12   3        0.35        6.43     30.11 o 
  -2 -12   3       87.93       58.94     18.19 o 
  -1 -12   3        2.17       17.05     15.79 o 
   0 -12   3      277.08      305.30     28.86 o 
   1 -12   3       29.25       29.00     24.65 o 
   2 -12   3       43.23       37.36     20.34 o 
  -9 -11   3        3.52        7.85     16.26 o 
  -8 -11   3        5.99      -17.39     11.59 o 
  -7 -11   3      438.54      517.77     57.98 o 
  -6 -11   3     1158.33     1245.66     47.19 o 
  -5 -11   3      322.87      241.14     26.31 o 
  -4 -11   3      250.86      251.30     29.48 o 
  -3 -11   3     2297.22     2405.80     64.00 o 
  -2 -11   3      845.64      816.88     53.55 o 
  -1 -11   3       74.98       81.54     17.74 o 
   0 -11   3      145.95      115.30     19.18 o 
   1 -11   3     1323.95     1351.35     65.56 o 
   2 -11   3       38.44       45.71     15.60 o 
   3 -11   3      118.35      129.16     43.46 o 
   4 -11   3      745.83      786.22     62.00 o 
 -10 -10   3        0.84      -38.76     33.25 o 
  -9 -10   3      537.57      541.48     33.23 o 
  -8 -10   3      467.64      427.63     40.06 o 
  -7 -10   3       19.33       21.02     24.40 o 
  -6 -10   3      757.92      756.16     36.06 o 
  -5 -10   3       31.78       41.78     15.20 o 
  -4 -10   3       56.21       46.29     14.37 o 
  -3 -10   3        5.96       -2.96     11.08 o 
  -2 -10   3       82.98       67.04     40.69 o 
  -1 -10   3       17.09       13.70     14.07 o 
   0 -10   3      393.69      444.12     30.31 o 
   1 -10   3      415.56      424.63     29.57 o 
   2 -10   3       26.52       41.85     15.27 o 
   3 -10   3        0.20       -1.44     17.20 o 
   4 -10   3      145.09      139.35     21.58 o 
   5 -10   3       42.34       46.44     21.97 o 
 -11  -9   3        4.13       -3.55     34.18 o 
 -10  -9   3      402.14      472.32     66.51 o 
  -9  -9   3      720.31      674.09     35.41 o 
  -8  -9   3      120.55      117.30     19.32 o 
  -7  -9   3      399.10      393.50     27.43 o 
  -6  -9   3       42.63       31.07     18.31 o 
  -5  -9   3        0.64       -2.23     11.80 o 
  -4  -9   3      128.67      117.00     18.07 o 
  -3  -9   3        0.23       -9.32     20.29 o 
  -2  -9   3     1140.65     1120.51     66.55 o 
  -1  -9   3       82.86       75.93     15.68 o 
   0  -9   3      350.60      352.07     25.64 o 
   1  -9   3      730.58      755.94     29.93 o 
   2  -9   3       64.82       53.67     11.62 o 
   3  -9   3      733.85      780.16     38.73 o 
   4  -9   3        6.56       -3.46      9.34 o 
   5  -9   3      129.68      107.16     19.91 o 
   6  -9   3      130.82      180.75     30.02 o 
   7  -9   3       63.33       73.01     20.57 o 
 -11  -8   3        1.29      -25.92     30.17 o 
 -10  -8   3        6.80        8.66     31.97 o 
  -9  -8   3      185.83      212.19     46.19 o 
  -8  -8   3       70.15       72.03     15.71 o 
  -7  -8   3     1190.02     1068.29     38.75 o 
  -6  -8   3      195.71      186.51     20.44 o 
  -5  -8   3      283.86      259.34     22.14 o 
  -4  -8   3      656.97      671.97     31.37 o 
  -3  -8   3      196.05      197.24     32.60 o 
  -2  -8   3       29.09       19.63     25.76 o 
  -1  -8   3      184.58      180.85     17.36 o 
   0  -8   3      561.56      539.88     20.97 o 
   1  -8   3     1406.94     1390.64     32.68 o 
   2  -8   3      934.09      940.06     34.27 o 
   3  -8   3       35.74       35.24     10.08 o 
   4  -8   3      802.54      826.44     27.35 o 
   5  -8   3      678.64      711.84     35.91 o 
   6  -8   3      138.97      164.21     22.45 o 
   7  -8   3        8.95        8.17     15.35 o 
   8  -8   3      162.09      145.82     48.78 o 
 -12  -7   3       15.18      -22.42     31.75 o 
 -11  -7   3       11.16      -10.14     32.38 o 
 -10  -7   3      719.22      694.44     70.09 o 
  -9  -7   3       34.72       42.23     30.28 o 
  -8  -7   3      149.80      104.63     16.32 o 
  -7  -7   3       43.93       14.95     14.00 o 
  -6  -7   3      656.41      667.45     41.44 o 
  -5  -7   3     1608.88     1658.13     45.31 o 
  -4  -7   3     6304.47     6228.16    103.06 o 
  -3  -7   3     1268.42     1244.71     28.35 o 
  -2  -7   3     2573.57     2639.64     95.75 o 
  -1  -7   3     8325.95     8346.40     98.56 o 
   0  -7   3       45.60       58.04      9.37 o 
   1  -7   3      384.03      416.77     18.51 o 
   2  -7   3     1670.07     1699.35     55.24 o 
   3  -7   3      291.18      280.10     17.53 o 
   4  -7   3      275.75      294.30     18.13 o 
   5  -7   3       24.72       35.37      9.57 o 
   6  -7   3      240.53      234.47     24.85 o 
   7  -7   3      314.36      314.74     28.51 o 
   8  -7   3       39.43       38.18     17.63 o 
   9  -7   3       22.15        5.47     16.03 o 
 -12  -6   3       33.63        9.77     32.34 o 
 -11  -6   3       67.67       44.86     32.87 o 
 -10  -6   3      307.02      347.94     52.33 o 
  -9  -6   3      320.81      284.45     45.90 o 
  -8  -6   3      630.75      619.89     27.60 o 
  -7  -6   3     2725.01     2709.19     58.30 o 
  -6  -6   3       23.20       21.03     19.87 o 
  -5  -6   3     1391.78     1341.46     29.15 o 
  -4  -6   3     1515.47     1476.80     29.98 o 
  -3  -6   3       57.48       61.07      9.18 o 
  -2  -6   3       78.54       77.78      9.80 o 
  -1  -6   3      567.58      556.32     24.09 o 
   0  -6   3      666.45      649.41     20.48 o 
   1  -6   3      213.87      211.80     17.39 o 
   2  -6   3     2044.48     2070.42     42.65 o 
   3  -6   3      186.63      175.60     13.63 o 
   4  -6   3       37.52       21.82      8.52 o 
   5  -6   3      274.45      300.68     17.74 o 
   6  -6   3       35.95       19.67     12.79 o 
   7  -6   3       85.68       73.58     17.72 o 
   8  -6   3        1.18        0.22     13.15 o 
   9  -6   3      146.91      131.55     23.63 o 
 -12  -5   3      119.47      103.58     38.56 o 
 -11  -5   3      148.04       68.94     35.21 o 
 -10  -5   3      370.31      369.20     51.21 o 
  -9  -5   3      197.68      202.52     39.50 o 
  -8  -5   3      800.84      833.52     25.02 o 
  -7  -5   3        2.78       12.20     10.84 o 
  -6  -5   3     1933.98     1902.60     39.54 o 
  -5  -5   3      539.13      556.66     24.81 o 
  -4  -5   3      533.73      514.58     17.69 o 
  -3  -5   3      696.18      652.64     19.28 o 
  -2  -5   3        4.19        3.36      5.74 o 
  -1  -5   3      153.57      153.69     16.79 o 
   0  -5   3       23.67       22.68      7.23 o 
   1  -5   3       11.42       13.76      6.27 o 
   2  -5   3      623.57      664.89     20.08 o 
   3  -5   3      372.78      366.19     17.91 o 
   4  -5   3      150.72      142.05     14.13 o 
   5  -5   3      910.77      971.50     25.43 o 
   6  -5   3      459.87      468.92     37.98 o 
   7  -5   3        7.84        7.82     24.07 o 
   8  -5   3       44.19       57.37     16.43 o 
   9  -5   3       90.59       83.40     56.55 o 
  10  -5   3       24.78       36.08     17.69 o 
 -12  -4   3       14.64       48.98     31.60 o 
 -11  -4   3       28.29       24.84     26.79 o 
 -10  -4   3      242.65      206.30     30.67 o 
  -9  -4   3      206.48      208.02     23.92 o 
  -8  -4   3      370.18      372.12     17.95 o 
  -7  -4   3      481.94      462.31     18.64 o 
  -6  -4   3       68.57       64.30     14.70 o 
  -5  -4   3       27.20       16.66      7.36 o 
  -4  -4   3       24.47       29.66      7.28 o 
  -3  -4   3     2118.44     2019.19     32.94 o 
  -2  -4   3      126.84      114.26      9.64 o 
  -1  -4   3      318.15      279.06     12.72 o 
   0  -4   3      637.42      549.77     19.09 o 
   1  -4   3       22.12       21.82      7.15 o 
   2  -4   3       11.05        8.52      6.09 o 
   3  -4   3      179.80      211.00     12.75 o 
   4  -4   3        4.98       -1.88      5.95 o 
   5  -4   3      637.64      613.68     19.29 o 
   6  -4   3       37.48       17.67     11.66 o 
   7  -4   3       46.39       28.32     13.14 o 
   8  -4   3      738.02      711.84     35.28 o 
   9  -4   3       51.57       22.99     22.52 o 
  10  -4   3        9.90       -1.06     13.87 o 
  11  -4   3      216.62      218.69     28.71 o 
 -13  -3   3       38.67        3.83     29.87 o 
 -12  -3   3       55.89       34.01     33.11 o 
 -11  -3   3      668.83      704.49     39.75 o 
 -10  -3   3       99.45      111.41     21.55 o 
  -9  -3   3        0.03       -1.78     15.18 o 
  -8  -3   3      682.78      697.38     21.31 o 
  -7  -3   3      209.00      194.68     13.22 o 
  -6  -3   3        4.93        7.59      6.40 o 
  -5  -3   3       82.25       61.38      8.07 o 
  -4  -3   3     1222.06     1161.22     24.98 o 
  -3  -3   3      138.44      133.69      9.80 o 
  -2  -3   3      180.55      166.12     10.19 o 
  -1  -3   3        3.51        7.76      5.38 o 
   0  -3   3     1388.72     1185.32     22.51 o 
   1  -3   3      479.28      460.68     17.60 o 
   2  -3   3      710.37      685.01     20.73 o 
   3  -3   3      211.08      182.38     11.01 o 
   4  -3   3      289.74      287.94     18.48 o 
   5  -3   3      131.25      137.27     10.22 o 
   6  -3   3      165.81      179.50     22.68 o 
   7  -3   3       52.90       42.36     13.81 o 
   8  -3   3        0.04        7.40     12.14 o 
   9  -3   3      151.00      138.83     21.22 o 
  10  -3   3       32.86       30.08     16.78 o 
  11  -3   3       13.98       -8.15     23.23 o 
 -13  -2   3       29.10       -3.31     20.28 o 
 -12  -2   3       27.19       34.75     20.13 o 
 -11  -2   3        0.48      -12.76     15.59 o 
 -10  -2   3        0.01       -4.87     14.20 o 
  -9  -2   3       87.85      111.07     19.43 o 
  -8  -2   3      942.81     1003.80     38.33 o 
  -7  -2   3      321.37      334.34     19.74 o 
  -6  -2   3      257.74      257.57     16.09 o 
  -5  -2   3     1437.49     1468.14     27.11 o 
  -4  -2   3        0.71        8.20      5.46 o 
  -3  -2   3     3029.24     3199.65     42.16 o 
  -2  -2   3     1035.86     1065.73     24.55 o 
  -1  -2   3     2236.45     2146.52     30.82 o 
   0  -2   3     8150.45     8157.63     95.13 o 
   1  -2   3     5926.23     5937.70     65.99 o 
   2  -2   3      646.68      622.57     15.90 o 
   3  -2   3     4527.20     4221.74     51.91 o 
   4  -2   3      734.74      814.10     18.35 o 
   5  -2   3        0.14        4.10      4.79 o 
   6  -2   3      783.55      747.16     30.41 o 
   7  -2   3        3.42       -1.48     13.11 o 
   8  -2   3        0.64        9.84     12.16 o 
   9  -2   3        1.33      -15.19     11.21 o 
  10  -2   3       48.70       59.94     17.89 o 
  11  -2   3       11.04       16.40     16.42 o 
  12  -2   3       35.39       17.66     19.35 o 
 -13  -1   3       20.75      -19.12     28.37 o 
 -12  -1   3       24.90       32.11     30.42 o 
 -11  -1   3       31.26       28.27     26.19 o 
 -10  -1   3       29.36        5.28     14.35 o 
  -9  -1   3        7.83        4.98     13.92 o 
  -8  -1   3      211.99      219.98     26.54 o 
  -7  -1   3      302.27      307.20     13.72 o 
  -6  -1   3      386.60      415.46     22.63 o 
  -5  -1   3     4484.13     4515.33     55.75 o 
  -4  -1   3       15.36       13.40      8.89 o 
  -3  -1   3     2896.96     2885.28     65.03 o 
  -2  -1   3    12388.00    12488.66    124.35 o 
  -1  -1   3      310.07      302.34     15.89 o 
   0  -1   3      454.28      430.69     12.66 o 
   1  -1   3     1095.31     1075.99     19.11 o 
   2  -1   3      341.53      347.49     30.06 o 
   3  -1   3      883.48      810.37     16.83 o 
   4  -1   3     1223.36     1146.52     20.72 o 
   5  -1   3      119.80      115.03      7.62 o 
   6  -1   3      651.40      618.06     40.15 o 
   7  -1   3      591.58      659.88     29.54 o 
   8  -1   3       24.06       28.43     12.37 o 
   9  -1   3      169.47      150.83     20.39 o 
  10  -1   3       31.30       36.84     15.91 o 
  11  -1   3       33.78       46.03     27.67 o 
  12  -1   3        0.67       15.83     18.00 o 
 -12   0   3       35.43       43.07     29.95 o 
 -11   0   3       55.72       59.52     20.99 o 
 -10   0   3      254.66      278.93     27.81 o 
  -9   0   3       23.21       41.86     15.36 o 
  -8   0   3      293.28      236.80     46.07 o 
  -7   0   3       64.58       44.35     10.75 o 
  -6   0   3      611.29      624.91     20.22 o 
  -5   0   3      129.49      118.18      8.69 o 
  -4   0   3      624.22      545.79     23.09 o 
  -3   0   3     2030.56     1919.55     37.59 o 
  -2   0   3     6536.57     6639.69     70.28 o 
  -1   0   3      818.14      794.24     24.40 o 
   0   0   3      233.84      204.55      8.81 o 
   1   0   3    11765.35    11373.93    111.94 o 
   2   0   3       39.86       33.11      5.42 o 
   3   0   3      307.33      280.49     10.14 o 
   4   0   3     2194.22     2161.89     29.79 o 
   5   0   3      353.26      332.19     12.63 o 
   6   0   3      910.78      804.64     17.22 o 
   7   0   3        6.09        5.31     12.48 o 
   8   0   3      295.25      301.20     24.19 o 
   9   0   3      589.38      579.89     30.80 o 
  10   0   3      108.49      107.89     19.36 o 
  11   0   3       18.82       24.32     25.78 o 
  12   0   3      216.12      231.47     28.53 o 
 -12   1   3       76.76      100.11     34.54 o 
 -11   1   3       61.24       27.61     27.05 o 
 -10   1   3       61.99       59.07     12.96 o 
  -9   1   3       81.53      103.10     16.51 o 
  -8   1   3      102.41      137.58     19.52 o 
  -7   1   3      424.66      418.98     17.52 o 
  -6   1   3      156.68      163.41     10.27 o 
  -5   1   3     2246.91     2214.32     32.84 o 
  -4   1   3      519.24      522.82     14.38 o 
  -3   1   3      459.10      468.25     29.48 o 
  -2   1   3     1156.19     1103.83     24.13 o 
  -1   1   3        0.48       -2.91      4.03 o 
   0   1   3       33.10       35.47      4.92 o 
   1   1   3      494.22      543.02     20.09 o 
   2   1   3        0.82       -5.01      8.63 o 
   3   1   3       68.51       62.14     15.95 o 
   4   1   3      899.56      793.40     15.94 o 
   5   1   3      276.35      264.16     14.31 o 
   6   1   3      136.40      131.45     14.30 o 
   7   1   3      319.73      307.62     21.74 o 
   8   1   3       79.84       82.36     14.99 o 
   9   1   3        0.15        1.70     11.48 o 
  10   1   3        0.06      -17.32     11.54 o 
  11   1   3        7.30        9.65     15.06 o 
  12   1   3       42.83       21.78     18.84 o 
 -12   2   3        2.57        3.48     27.41 o 
 -11   2   3       42.24       41.77     29.06 o 
 -10   2   3        0.74       17.41     23.44 o 
  -9   2   3      401.34      504.87     30.02 o 
  -8   2   3      846.89      854.65     52.83 o 
  -7   2   3      198.17      218.58     30.13 o 
  -6   2   3     1663.05     1673.23     28.16 o 
  -5   2   3     1214.32     1174.05     30.22 o 
  -4   2   3      123.07      126.45      7.97 o 
  -3   2   3      498.49      533.09     26.38 o 
  -2   2   3        4.73       -0.75      3.82 o 
  -1   2   3       87.01       73.48      7.35 o 
   0   2   3        8.41        5.81      3.43 o 
   1   2   3       82.36       91.33      5.82 o 
   2   2   3      225.71      225.13     12.98 o 
   3   2   3      757.07      753.22     17.14 o 
   4   2   3     1271.61     1199.09     19.62 o 
   5   2   3       97.05       91.20      6.43 o 
   6   2   3      878.89      841.26     16.20 o 
   7   2   3      712.57      663.05     27.28 o 
   8   2   3        7.88       -0.37      9.92 o 
   9   2   3      142.69      139.36     18.72 o 
  10   2   3      144.93      170.66     22.04 o 
  11   2   3       60.13       87.41     27.62 o 
  12   2   3       20.31        3.15     23.49 o 
  13   2   3        0.04      -12.72     23.66 o 
 -12   3   3       85.60       57.83     32.86 o 
 -11   3   3        0.23       -9.98     23.21 o 
 -10   3   3       32.41       60.35     27.38 o 
  -9   3   3       74.52       73.24     16.95 o 
  -8   3   3       49.44       52.12     14.67 o 
  -7   3   3        0.01       -2.73     10.07 o 
  -6   3   3      209.60      201.47     11.17 o 
  -5   3   3      194.18      195.09     10.09 o 
  -4   3   3      637.94      591.10     30.14 o 
  -3   3   3     2083.85     1954.79     27.17 o 
  -2   3   3     1204.31     1201.09     18.43 o 
  -1   3   3        2.59       -1.53      5.47 o 
   0   3   3      166.61      190.01     17.06 o 
   1   3   3       81.46       84.97      7.75 o 
   2   3   3     2930.66     2868.16     34.51 o 
   3   3   3     2888.41     2949.95     43.54 o 
   4   3   3      200.27      204.87      9.40 o 
   5   3   3     1474.74     1348.61     43.31 o 
   6   3   3     1689.09     1613.03     25.52 o 
   7   3   3      248.90      235.35     18.68 o 
   8   3   3      294.08      305.40     23.29 o 
   9   3   3       69.85       70.49     19.64 o 
  10   3   3      475.02      484.48     41.56 o 
  11   3   3        5.46      -12.07     17.26 o 
  12   3   3        2.93        4.87     27.16 o 
  13   3   3      122.96      147.84     25.16 o 
 -11   4   3      190.08      171.36     39.40 o 
 -10   4   3       18.44       -5.25     23.29 o 
  -9   4   3      137.78      176.84     34.94 o 
  -8   4   3      108.24      111.06     16.72 o 
  -7   4   3        2.04      -11.34     14.29 o 
  -6   4   3       84.36       79.27      8.38 o 
  -5   4   3       49.69       54.69      6.98 o 
  -4   4   3      525.85      525.13     14.70 o 
  -3   4   3      748.00      716.47     15.86 o 
  -2   4   3      162.71      141.64      8.26 o 
  -1   4   3     9134.47     9494.21     96.11 o 
   0   4   3     8659.28     9385.52     95.11 o 
   1   4   3     2978.35     3133.85     48.10 o 
   2   4   3     7743.44     8330.08     85.79 o 
   3   4   3    10850.58    11053.33    141.90 o 
   4   4   3      392.31      339.67     11.90 o 
   5   4   3      180.75      155.31      9.38 o 
   6   4   3     1599.77     1488.34     31.05 o 
   7   4   3      153.36      165.77     14.36 o 
   8   4   3      166.82      153.72     22.75 o 
   9   4   3        7.20        4.25     11.10 o 
  10   4   3       11.72        8.15     12.59 o 
  11   4   3      148.45      181.34     23.45 o 
  12   4   3        3.75       30.63     46.27 o 
  13   4   3       57.37      133.37     33.04 o 
 -11   5   3       24.50       27.87     29.18 o 
 -10   5   3        0.15       15.04     22.17 o 
  -9   5   3       10.81       -4.08     18.22 o 
  -8   5   3      365.25      341.52     41.78 o 
  -7   5   3        1.52        6.92     20.72 o 
  -6   5   3      259.31      287.52     13.73 o 
  -5   5   3      210.73      218.82     12.29 o 
  -4   5   3      621.26      595.65     16.58 o 
  -3   5   3      725.97      660.47     16.57 o 
  -2   5   3      276.34      270.91     11.65 o 
  -1   5   3     1996.87     2133.73     36.47 o 
   0   5   3     1055.65     1184.10     28.69 o 
   1   5   3      265.61      313.64     11.83 o 
   2   5   3       62.85       69.70      6.34 o 
   3   5   3      426.21      533.25     18.99 o 
   4   5   3      997.91      947.89     24.64 o 
   5   5   3     1519.84     1521.35     34.45 o 
   6   5   3       26.85       19.95      6.05 o 
   7   5   3     1189.71     1103.80     23.67 o 
   8   5   3      213.69      188.85     19.73 o 
   9   5   3        4.72       -0.14     10.78 o 
  10   5   3       97.94      115.04     19.12 o 
  11   5   3       30.01       35.65     22.97 o 
  12   5   3       51.66       60.31     28.25 o 
  13   5   3        0.17       16.75     22.27 o 
 -10   6   3        0.78       26.50     24.66 o 
  -9   6   3       14.82       38.87     23.88 o 
  -8   6   3      288.45      335.98     42.08 o 
  -7   6   3        9.90        5.20     18.89 o 
  -6   6   3       23.37       29.77      7.87 o 
  -5   6   3     1267.05     1238.00     26.25 o 
  -4   6   3      487.40      448.95     20.65 o 
  -3   6   3        2.53        5.99      7.84 o 
  -2   6   3     1070.93      998.64     21.34 o 
  -1   6   3      641.10      648.22     23.85 o 
   0   6   3      391.61      491.51     15.91 o 
   1   6   3        0.59       -0.98      4.92 o 
   2   6   3        1.42        8.50      5.50 o 
   3   6   3     1282.23     1514.46     34.39 o 
   4   6   3      486.25      524.52     13.49 o 
   5   6   3       37.68       12.86     11.32 o 
   6   6   3      516.45      530.56     17.47 o 
   7   6   3        0.01        1.84      6.29 o 
   8   6   3      650.23      653.20     29.32 o 
   9   6   3      216.05      231.61     39.39 o 
  10   6   3      322.01      380.18     48.72 o 
  11   6   3      367.32      453.70     57.44 o 
  12   6   3       23.52       65.15     29.19 o 
  13   6   3      159.43      157.56     37.96 o 
 -10   7   3       55.06       44.14     29.21 o 
  -9   7   3        3.93      -20.58     20.31 o 
  -8   7   3        5.51       28.83     22.44 o 
  -7   7   3       16.86       22.74     20.77 o 
  -6   7   3        0.54       -6.53     15.56 o 
  -5   7   3      347.88      334.66     15.95 o 
  -4   7   3      200.27      200.50     17.49 o 
  -3   7   3       28.89       36.51      7.61 o 
  -2   7   3     1399.87     1490.62     52.02 o 
  -1   7   3        8.66       13.07      6.35 o 
   0   7   3      633.76      677.21     18.49 o 
   1   7   3      807.43      958.14     21.23 o 
   2   7   3      192.08      214.70     10.33 o 
   3   7   3      221.61      242.55     18.52 o 
   4   7   3       15.38       16.44      8.86 o 
   5   7   3        0.50        3.62      8.70 o 
   6   7   3      142.76      154.22     31.05 o 
   7   7   3      269.10      319.70     25.01 o 
   8   7   3       43.25       32.25     10.82 o 
   9   7   3      261.19      252.92     42.10 o 
  10   7   3      177.68      201.34     39.34 o 
  11   7   3       11.26       27.75     24.50 o 
  12   7   3      119.22      185.31     40.87 o 
  -9   8   3       57.58       18.14     26.03 o 
  -8   8   3        4.05      -11.26     20.74 o 
  -7   8   3      477.21      509.87     51.17 o 
  -6   8   3       10.66       -5.52     17.71 o 
  -5   8   3        4.29       -2.30      8.74 o 
  -4   8   3       70.62       62.32      9.85 o 
  -3   8   3       30.07       44.06      8.64 o 
  -2   8   3      756.70      704.87     21.27 o 
  -1   8   3       17.69       22.05      7.86 o 
   0   8   3       94.32      100.70     10.13 o 
   1   8   3     2585.23     2669.22     64.03 o 
   2   8   3        6.08       11.10      9.20 o 
   3   8   3       32.97       54.59     20.13 o 
   4   8   3     1204.18     1228.97     42.91 o 
   5   8   3      505.53      520.08     63.40 o 
   6   8   3      145.62      146.58     16.35 o 
   7   8   3      174.67      154.70     16.31 o 
   8   8   3      501.41      511.88     25.67 o 
   9   8   3        9.98       58.39     28.07 o 
  10   8   3       23.05       25.01     28.48 o 
  11   8   3       77.26      143.59     39.27 o 
  12   8   3      180.42      254.09     47.90 o 
  -8   9   3        0.02      -11.84     22.50 o 
  -7   9   3      486.57      499.14     52.81 o 
  -6   9   3        3.41      -24.20     16.52 o 
  -5   9   3       60.57       42.33     22.14 o 
  -4   9   3      746.91      737.40     52.80 o 
  -3   9   3      123.42      127.74     14.75 o 
  -2   9   3      107.09      118.86     12.11 o 
  -1   9   3       51.09       60.81     10.14 o 
   0   9   3      166.42      155.46     12.55 o 
   1   9   3      427.23      427.86     24.02 o 
   2   9   3      217.59      223.21     22.65 o 
   3   9   3        1.10        3.65     11.46 o 
   4   9   3     2503.17     2476.50    133.37 o 
   5   9   3      492.80      549.84     43.05 o 
   6   9   3        4.21       18.95     10.87 o 
   7   9   3     1624.42     1570.94     86.47 o 
   8   9   3      112.32       88.56     15.05 o 
   9   9   3       95.02       86.93     35.14 o 
  10   9   3      381.44      495.56     61.19 o 
  11   9   3       20.77      -26.50     27.41 o 
  12   9   3       14.33      -12.32     31.12 o 
  -7  10   3        9.26       -0.65     23.44 o 
  -6  10   3      199.44      244.43     39.49 o 
  -5  10   3       19.53       42.09     23.16 o 
  -4  10   3      746.17      701.05     49.80 o 
  -3  10   3       58.81       54.03     13.13 o 
  -2  10   3       86.46       72.05     10.76 o 
  -1  10   3     1930.54     1864.78     36.93 o 
   0  10   3       71.36       71.10     14.12 o 
   1  10   3      612.05      617.55     29.67 o 
   2  10   3     1239.96     1248.19     39.64 o 
   3  10   3      279.70      288.28     23.07 o 
   4  10   3      113.19       91.96     15.48 o 
   5  10   3      503.69      458.66     25.81 o 
   6  10   3       66.39       44.45     21.73 o 
   7  10   3      366.41      400.66     25.54 o 
   8  10   3       41.63       24.28     25.87 o 
   9  10   3        0.55       13.75     29.31 o 
  10  10   3      727.71      766.17     68.50 o 
  11  10   3        0.01       -5.95     31.31 o 
  -6  11   3        3.75        1.09     23.62 o 
  -5  11   3       43.72       46.11     25.15 o 
  -4  11   3       45.51        1.67     25.87 o 
  -3  11   3      330.38      272.07     30.38 o 
  -2  11   3       55.21       36.80     13.09 o 
  -1  11   3       81.39       90.01     17.05 o 
   0  11   3      131.73      145.14     17.97 o 
   1  11   3       14.58        9.10     11.40 o 
   2  11   3      618.23      690.73     35.76 o 
   3  11   3       11.94        3.60     16.58 o 
   4  11   3       44.16       31.21     13.76 o 
   5  11   3      471.04      444.63     27.01 o 
   6  11   3      131.34      155.32     20.07 o 
   7  11   3       22.25        3.17     11.99 o 
   8  11   3      187.71      218.32     22.86 o 
   9  11   3       93.49      101.02     38.59 o 
  10  11   3      188.91      175.62     47.27 o 
  11  11   3        0.09        7.18     36.16 o 
  -4  12   3       78.24       62.55     20.85 o 
  -3  12   3       49.13       43.63     17.61 o 
  -2  12   3       29.02        3.55     15.18 o 
  -1  12   3       32.26       47.30     17.36 o 
   0  12   3      106.20       94.64     20.18 o 
   1  12   3        2.59       12.76     15.76 o 
   2  12   3       11.65        3.28     13.74 o 
   3  12   3        0.05       -7.99     10.04 o 
   4  12   3       11.88       -4.56     25.31 o 
   5  12   3      144.52      160.93     27.57 o 
   6  12   3      185.06      168.62     21.38 o 
   7  12   3       68.61       53.19     18.59 o 
   8  12   3      304.37      380.52     30.17 o 
   9  12   3      465.99      471.39     31.02 o 
  10  12   3       63.87       20.49     39.92 o 
  -4  13   3      298.44      311.17     36.52 o 
  -3  13   3      375.66      434.00     40.75 o 
  -2  13   3        0.22       -6.48     16.43 o 
  -1  13   3      708.10      685.54     44.70 o 
   0  13   3        9.76        0.45     16.91 o 
   1  13   3        0.99       -7.11     12.49 o 
   2  13   3      368.30      359.34    106.21 o 
   3  13   3      403.11      322.79     39.66 o 
   4  13   3        6.06        8.61     13.95 o 
   5  13   3      177.20      164.26     22.29 o 
   6  13   3      450.57      481.75     31.99 o 
   7  13   3        1.00       25.24     15.16 o 
   8  13   3      350.87      341.98     30.60 o 
   9  13   3      219.56      302.05     41.13 o 
  -2  14   3      128.35      115.65     26.46 o 
  -1  14   3       63.02       98.41     26.39 o 
   0  14   3     1035.19     1025.07     55.71 o 
   1  14   3        4.82       -9.09     16.85 o 
   2  14   3        1.19        8.99     15.09 o 
   3  14   3      848.95     1014.70     72.18 o 
   4  14   3       58.43       23.06     25.29 o 
   5  14   3       17.12        8.70     19.32 o 
   6  14   3       88.81      102.34     42.30 o 
   7  14   3      196.70      175.93     37.94 o 
   1  15   3      126.32      108.78     26.21 o 
   2  15   3        2.09        4.82     19.92 o 
   3  15   3      759.39      715.11     39.94 o 
   4  15   3      184.43      122.80     22.30 o 
   5  15   3       26.10        6.56     40.87 o 
  -6 -12   4        4.59      -12.28     13.75 o 
  -5 -12   4        5.91      -21.00     36.86 o 
  -4 -12   4       10.96       -8.43     21.50 o 
  -3 -12   4        6.52        6.60     28.41 o 
  -2 -12   4       26.14        6.54     16.23 o 
  -1 -12   4       16.55       -7.56     16.60 o 
   0 -12   4      196.25      183.45     54.01 o 
   1 -12   4       18.87       15.34     16.13 o 
  -8 -11   4        4.18      -12.30     16.22 o 
  -7 -11   4       42.01       17.05     16.52 o 
  -6 -11   4        0.14      -28.73     19.15 o 
  -5 -11   4       41.46       53.78     16.60 o 
  -4 -11   4        0.68      -17.80     11.86 o 
  -3 -11   4       91.96       61.61     18.49 o 
  -2 -11   4       54.30       64.12     17.72 o 
  -1 -11   4       24.74       43.69     17.70 o 
   0 -11   4      206.80      212.42     24.79 o 
   1 -11   4       76.13       86.94     20.98 o 
   2 -11   4       45.93       37.00     17.19 o 
   3 -11   4       25.45       11.91     15.42 o 
  -9 -10   4        1.50       15.36     15.48 o 
  -8 -10   4        3.46      -15.62     14.06 o 
  -7 -10   4       14.68        8.98     14.42 o 
  -6 -10   4        9.25       15.15     14.63 o 
  -5 -10   4        2.39       10.60     16.88 o 
  -4 -10   4        1.41      -12.27     20.00 o 
  -3 -10   4        0.61        7.48     13.10 o 
  -2 -10   4      454.55      428.22     31.26 o 
  -1 -10   4       46.22       30.91     14.59 o 
   0 -10   4       93.89       86.33     17.43 o 
   1 -10   4     1359.12     1388.79     47.02 o 
   2 -10   4       16.96       26.56     16.19 o 
   3 -10   4       82.37       66.38     16.81 o 
   4 -10   4      340.40      322.37     27.54 o 
   5 -10   4        1.04        3.89     16.33 o 
 -10  -9   4      323.42      265.83     55.81 o 
  -9  -9   4        7.82        1.96     14.44 o 
  -8  -9   4       33.20       26.53     15.12 o 
  -7  -9   4       25.11       29.27     17.76 o 
  -6  -9   4        4.36       -4.47     13.39 o 
  -5  -9   4       43.55       37.21     14.21 o 
  -4  -9   4        0.78       25.74     13.62 o 
  -3  -9   4       78.28       66.89     22.79 o 
  -2  -9   4      120.61      115.36     56.84 o 
  -1  -9   4      151.85      156.62     26.95 o 
   0  -9   4       67.62       51.36     16.16 o 
   1  -9   4       54.32       52.29     16.39 o 
   2  -9   4      268.44      288.25     19.92 o 
   3  -9   4       55.11       51.35     11.82 o 
   4  -9   4      392.54      389.81     23.99 o 
   5  -9   4      220.83      209.05     25.96 o 
   6  -9   4      125.78       97.51     21.91 o 
 -11  -8   4        3.87      -48.58     32.39 o 
 -10  -8   4      215.24      292.34     55.04 o 
  -9  -8   4      353.70      405.69     28.10 o 
  -8  -8   4      252.34      269.66     24.87 o 
  -7  -8   4      715.52      681.01     44.03 o 
  -6  -8   4       15.56       13.55     12.08 o 
  -5  -8   4      550.38      545.19     56.78 o 
  -4  -8   4      263.38      291.68     23.96 o 
  -3  -8   4      350.83      327.86     25.06 o 
  -2  -8   4      258.27      253.88     22.40 o 
  -1  -8   4     3176.27     3282.35     67.26 o 
   0  -8   4        3.15       -0.19      8.76 o 
   1  -8   4        3.10       -1.10     10.89 o 
   2  -8   4     1841.04     1872.57     49.37 o 
   3  -8   4      352.19      347.32     20.98 o 
   4  -8   4      466.75      490.50     25.20 o 
   5  -8   4      347.02      391.27     31.83 o 
   6  -8   4      164.94      141.95     36.13 o 
   7  -8   4      550.05      542.93     39.27 o 
 -11  -7   4      808.20      738.97     76.93 o 
 -10  -7   4      119.15       72.95     36.39 o 
  -9  -7   4     1001.68     1002.66     74.09 o 
  -8  -7   4      882.23      857.48     35.79 o 
  -7  -7   4     1097.29     1043.41     45.18 o 
  -6  -7   4      722.70      720.33     32.39 o 
  -5  -7   4      284.20      288.44     23.31 o 
  -4  -7   4     7226.36     7207.58    114.68 o 
  -3  -7   4        1.07       16.16      9.04 o 
  -2  -7   4       48.42       54.58     15.54 o 
  -1  -7   4     4044.95     4159.04     63.14 o 
   0  -7   4      851.00      845.22     27.27 o 
   1  -7   4      120.37      106.46     19.03 o 
   2  -7   4      130.66      147.07     14.00 o 
   3  -7   4      400.91      393.55     24.64 o 
   4  -7   4       48.20       40.50     10.36 o 
   5  -7   4        1.18        6.43     13.11 o 
   6  -7   4        8.74       27.10     15.22 o 
   7  -7   4      420.00      368.08     31.91 o 
   8  -7   4        2.08        8.82     15.79 o 
 -12  -6   4       24.95       33.53     37.08 o 
 -11  -6   4        5.85      -43.41     28.94 o 
 -10  -6   4      524.04      513.74     61.40 o 
  -9  -6   4     1186.87     1171.33     39.18 o 
  -8  -6   4        9.69       11.09     11.05 o 
  -7  -6   4     2489.41     2532.04     71.59 o 
  -6  -6   4     1354.25     1375.36     40.68 o 
  -5  -6   4        7.35        7.12      8.09 o 
  -4  -6   4     1875.57     1900.87     36.50 o 
  -3  -6   4      823.55      835.30     23.91 o 
  -2  -6   4        9.51       13.77      7.76 o 
  -1  -6   4       17.26       25.12     10.44 o 
   0  -6   4      142.72      154.27     12.82 o 
   1  -6   4      232.14      218.43     14.98 o 
   2  -6   4       16.74       12.88      7.96 o 
   3  -6   4      292.51      311.18     28.53 o 
   4  -6   4      120.86      125.53     13.08 o 
   5  -6   4       76.54       68.81     11.42 o 
   6  -6   4      488.34      481.60     33.40 o 
   7  -6   4      158.74      186.56     41.24 o 
   8  -6   4       14.97       12.12     15.65 o 
   9  -6   4       50.31       -0.94     15.68 o 
 -12  -5   4      671.78      740.53     75.60 o 
 -11  -5   4      567.46      623.38     67.51 o 
 -10  -5   4      237.25      245.67     45.84 o 
  -9  -5   4        2.22      -12.10     23.55 o 
  -8  -5   4      489.00      522.05     21.79 o 
  -7  -5   4      124.25      135.46     13.49 o 
  -6  -5   4     1969.02     1990.21     38.14 o 
  -5  -5   4      503.77      499.12     20.04 o 
  -4  -5   4       23.21       13.20      8.16 o 
  -3  -5   4     3450.40     3372.36     49.82 o 
  -2  -5   4      353.81      345.63     16.35 o 
  -1  -5   4      259.10      233.10     14.07 o 
   0  -5   4     2626.17     2472.36     49.86 o 
   1  -5   4      109.84      122.25     11.28 o 
   2  -5   4       33.81       28.03      7.62 o 
   3  -5   4     1917.12     1965.10     37.24 o 
   4  -5   4      112.13      123.46     16.79 o 
   5  -5   4        0.22        1.74      7.36 o 
   6  -5   4      322.98      350.93     28.09 o 
   7  -5   4      417.94      356.78     59.96 o 
   8  -5   4        0.53        6.18     13.27 o 
   9  -5   4        1.26      -13.82     19.30 o 
  10  -5   4       20.32       25.86     18.41 o 
 -12  -4   4       21.49      -17.18     28.86 o 
 -11  -4   4      962.19      986.14     71.10 o 
 -10  -4   4       21.13        2.39     16.74 o 
  -9  -4   4     1245.74     1282.44     66.25 o 
  -8  -4   4      256.65      277.32     21.74 o 
  -7  -4   4      263.68      249.98     27.16 o 
  -6  -4   4     1773.63     1866.28     35.99 o 
  -5  -4   4        5.18        7.24      7.48 o 
  -4  -4   4      240.79      223.10     16.53 o 
  -3  -4   4      283.48      302.61     14.66 o 
  -2  -4   4        7.38        4.32      6.09 o 
  -1  -4   4       13.54        6.86      6.76 o 
   0  -4   4       77.78      141.04     11.04 o 
   1  -4   4      319.94      297.92     23.71 o 
   2  -4   4      252.57      250.60     14.14 o 
   3  -4   4       52.20       68.55      9.22 o 
   4  -4   4      757.72      730.82     21.73 o 
   5  -4   4      623.75      626.84     20.67 o 
   6  -4   4       80.80       97.16     16.40 o 
   7  -4   4      310.58      263.11     24.21 o 
   8  -4   4      256.23      246.79     25.65 o 
   9  -4   4       93.46       89.22     19.21 o 
  10  -4   4        1.22       -0.98     15.07 o 
 -12  -3   4      629.05      683.15     66.56 o 
 -11  -3   4      422.43      534.30     39.32 o 
 -10  -3   4      349.58      388.49     36.88 o 
  -9  -3   4      864.53      927.87     40.50 o 
  -8  -3   4     3783.56     4005.76     59.06 o 
  -7  -3   4      139.44      119.53     11.88 o 
  -6  -3   4      302.56      331.10     28.16 o 
  -5  -3   4     2395.56     2240.41     37.87 o 
  -4  -3   4        2.91        5.82      6.34 o 
  -3  -3   4       34.62       54.26      8.27 o 
  -2  -3   4        2.24       10.24      6.11 o 
  -1  -3   4       33.42       34.85      6.89 o 
   0  -3   4      367.87      446.78     15.43 o 
   1  -3   4       31.34       44.91      7.53 o 
   2  -3   4      106.83      100.04      9.29 o 
   3  -3   4      407.61      434.92     15.98 o 
   4  -3   4        8.44       14.39      6.23 o 
   5  -3   4       48.95       34.57      9.77 o 
   6  -3   4      210.83      191.48     20.38 o 
   7  -3   4      143.20      145.62     19.10 o 
   8  -3   4       77.58       77.00     28.12 o 
   9  -3   4       78.24      117.37     36.35 o 
  10  -3   4      130.32      134.23     23.15 o 
  11  -3   4       82.78       52.53     30.36 o 
 -12  -2   4       71.29      108.77     25.12 o 
 -11  -2   4      795.58      920.21     77.53 o 
 -10  -2   4       72.87       80.52     20.60 o 
  -9  -2   4       32.30       20.11     21.99 o 
  -8  -2   4        0.97      -10.21      7.37 o 
  -7  -2   4        0.30       -3.81      6.80 o 
  -6  -2   4      281.14      313.90     15.23 o 
  -5  -2   4     3670.02     3567.84    162.57 o 
  -4  -2   4       29.35       30.80      7.18 o 
  -3  -2   4      210.81      196.71     11.74 o 
  -2  -2   4     2439.19     2266.92     34.50 o 
  -1  -2   4       18.98       31.89      6.55 o 
   0  -2   4      165.52      157.23     11.97 o 
   1  -2   4      366.56      600.48     19.17 o 
   2  -2   4      600.40      540.13     18.80 o 
   3  -2   4      591.89      543.31     16.36 o 
   4  -2   4      579.07      646.05     33.84 o 
   5  -2   4     1056.60      992.91     22.28 o 
   6  -2   4        0.88       -5.50     13.33 o 
   7  -2   4       58.16       49.24     13.97 o 
   8  -2   4      434.45      431.99     30.70 o 
   9  -2   4      381.51      455.41     52.21 o 
  10  -2   4       56.71       58.68     17.50 o 
  11  -2   4      249.24      244.78     28.55 o 
 -12  -1   4       54.67       54.33     31.24 o 
 -11  -1   4        4.31       15.90     17.86 o 
 -10  -1   4     2166.00     2355.77     65.27 o 
  -9  -1   4      135.73      142.68     38.44 o 
  -8  -1   4      257.19      239.24     23.18 o 
  -7  -1   4     1236.54     1216.09     30.41 o 
  -6  -1   4       49.10       56.61      9.06 o 
  -5  -1   4      104.70      123.11     11.30 o 
  -4  -1   4       53.27       41.40      8.07 o 
  -3  -1   4       46.98       41.17      7.92 o 
  -2  -1   4    11599.28    12184.59    261.65 o 
  -1  -1   4      450.63      456.57     14.18 o 
   0  -1   4      679.24      662.88     16.48 o 
   1  -1   4    15503.98    15643.29    154.99 o 
   2  -1   4     2959.54     2993.79     40.03 o 
   3  -1   4        2.58        6.53      4.85 o 
   4  -1   4     2724.25     2373.66     35.35 o 
   5  -1   4     1109.35     1090.26     24.76 o 
   6  -1   4     1010.24      941.15     50.03 o 
   7  -1   4       20.99       16.19     11.84 o 
   8  -1   4       28.15       23.84     13.07 o 
   9  -1   4      403.91      390.83     35.98 o 
  10  -1   4       19.23       34.71     15.75 o 
  11  -1   4        9.39       14.32     16.59 o 
  12  -1   4        0.44       32.11     19.52 o 
 -12   0   4      137.61      126.19     35.17 o 
 -11   0   4      145.72      117.73     33.54 o 
 -10   0   4       44.15       66.73     18.09 o 
  -9   0   4      131.55      135.89     27.05 o 
  -8   0   4        2.84        1.00     12.68 o 
  -7   0   4     2133.33     2124.70     36.19 o 
  -6   0   4        0.52        6.14      5.97 o 
  -5   0   4     1362.83     1366.80     26.12 o 
  -4   0   4     2324.75     2218.44     45.61 o 
  -3   0   4       80.65       79.06      7.74 o 
  -2   0   4     4834.22     4899.77     56.61 o 
  -1   0   4     2123.77     2088.17     46.88 o 
   0   0   4      177.33      167.88      9.07 o 
   1   0   4      382.29      368.67     15.26 o 
   2   0   4     2956.95     2902.97     37.79 o 
   3   0   4      167.45      174.65     10.75 o 
   4   0   4     1785.98     1746.15     27.57 o 
   5   0   4      625.53      594.12     24.81 o 
   6   0   4      242.66      250.41     12.27 o 
   7   0   4     1265.46     1256.33     48.43 o 
   8   0   4      143.58      160.34     19.39 o 
   9   0   4       14.73        4.78     13.85 o 
  10   0   4       38.96       29.46     15.58 o 
  11   0   4      132.59      103.40     21.19 o 
  12   0   4        8.62        8.60     18.21 o 
 -12   1   4      276.34      329.44     50.13 o 
 -11   1   4        1.70        2.10     25.10 o 
 -10   1   4      172.46      192.61     24.63 o 
  -9   1   4       53.75       39.88     15.64 o 
  -8   1   4      191.18      210.73     22.17 o 
  -7   1   4       60.15       52.60     12.47 o 
  -6   1   4      450.52      431.73     15.58 o 
  -5   1   4      697.11      669.33     17.97 o 
  -4   1   4     2137.24     2039.16     31.22 o 
  -3   1   4      124.16      112.08      8.29 o 
  -2   1   4      581.91      555.25     14.48 o 
  -1   1   4      785.60      857.40     16.48 o 
   0   1   4        1.55       -1.10      4.43 o 
   1   1   4      166.70      185.55     10.61 o 
   2   1   4       88.32      105.06      7.47 o 
   3   1   4      687.18      666.30     15.51 o 
   4   1   4      195.39      199.43      9.69 o 
   5   1   4       96.30      101.56      7.51 o 
   6   1   4      327.40      339.94     11.47 o 
   7   1   4      619.55      590.29     27.79 o 
   8   1   4        8.64        1.79     15.26 o 
   9   1   4       23.20       33.19     14.01 o 
  10   1   4      760.28      822.45     37.88 o 
  11   1   4        4.30      -13.66     24.34 o 
  12   1   4       39.43       33.03     18.68 o 
 -12   2   4      236.08      311.22     50.48 o 
 -11   2   4      117.58       74.75     31.79 o 
 -10   2   4        3.77       -6.97     22.06 o 
  -9   2   4      639.99      776.55     86.08 o 
  -8   2   4        5.40       12.87     13.17 o 
  -7   2   4      185.17      198.22     12.69 o 
  -6   2   4        1.07        0.87      8.84 o 
  -5   2   4        4.75        4.57      5.38 o 
  -4   2   4       17.68       24.10      8.51 o 
  -3   2   4      500.37      460.94     13.10 o 
  -2   2   4       19.53       14.94      6.67 o 
  -1   2   4     3492.87     3735.29     54.13 o 
   0   2   4      367.27      392.72     15.43 o 
   1   2   4      146.90      159.99      8.05 o 
   2   2   4     5113.28     5561.57     60.75 o 
   3   2   4      225.67      246.86     15.39 o 
   4   2   4       99.59       89.25      7.14 o 
   5   2   4      451.29      439.65     13.12 o 
   6   2   4       26.33       25.10      5.27 o 
   7   2   4      319.24      306.64     22.25 o 
   8   2   4       22.47       13.57     21.06 o 
   9   2   4      151.00      151.12     19.32 o 
  10   2   4       32.26       23.51     14.32 o 
  11   2   4        0.05      -12.46     13.33 o 
  12   2   4       56.17       39.95     18.97 o 
 -12   3   4       27.19        5.49     30.15 o 
 -11   3   4      408.60      367.09     49.00 o 
 -10   3   4      157.94      188.34     38.41 o 
  -9   3   4      205.93      184.18     34.75 o 
  -8   3   4      383.39      478.02     28.20 o 
  -7   3   4       12.36       -0.68     18.59 o 
  -6   3   4      880.50      852.55     48.99 o 
  -5   3   4       57.04       58.43      8.96 o 
  -4   3   4      134.95      129.75     11.10 o 
  -3   3   4      111.51      140.98     11.28 o 
  -2   3   4       65.63       54.02      7.82 o 
  -1   3   4      170.53      176.60     11.33 o 
   0   3   4      104.46      104.36      9.37 o 
   1   3   4       81.73       93.22      6.61 o 
   2   3   4      681.92      485.55     23.21 o 
   3   3   4       50.35       36.79     10.56 o 
   4   3   4      392.64      385.55     12.33 o 
   5   3   4     2565.54     2583.25     39.01 o 
   6   3   4        3.36        4.82      5.71 o 
   7   3   4      130.18      122.53     15.17 o 
   8   3   4      365.52      386.95     24.83 o 
   9   3   4        0.33        0.16     11.24 o 
  10   3   4       25.79       17.22     14.78 o 
  11   3   4       86.66       68.79     18.73 o 
  12   3   4        0.33       -7.89     20.89 o 
  13   3   4       19.57       11.76     25.42 o 
 -11   4   4        0.44      -27.42     24.52 o 
 -10   4   4       90.13      104.70     32.49 o 
  -9   4   4        0.57       10.38     21.70 o 
  -8   4   4      606.05      551.63     47.24 o 
  -7   4   4      435.06      451.11     25.03 o 
  -6   4   4      249.97      262.85     17.15 o 
  -5   4   4      794.78      786.92     18.76 o 
  -4   4   4      487.67      463.30     13.92 o 
  -3   4   4      786.75      765.64     15.72 o 
  -2   4   4      105.65      108.61     10.25 o 
  -1   4   4      284.71      287.60     18.71 o 
   0   4   4       64.27       88.71      6.79 o 
   1   4   4       21.97       35.48      5.61 o 
   2   4   4       38.44       41.24      5.78 o 
   3   4   4     1026.44     1078.50     23.42 o 
   4   4   4      199.90      231.90     10.58 o 
   5   4   4      365.31      371.80     12.89 o 
   6   4   4      579.55      550.92     15.60 o 
   7   4   4       32.88       37.12      6.37 o 
   8   4   4     1346.68     1358.01     40.83 o 
   9   4   4        0.27        4.17     15.71 o 
  10   4   4        6.59       31.54     19.31 o 
  11   4   4      490.70      592.46     34.68 o 
  12   4   4       58.87       94.88     19.93 o 
  13   4   4        1.02       55.81     25.31 o 
 -11   5   4      179.52      143.58     39.89 o 
 -10   5   4       24.59        9.61     23.29 o 
  -9   5   4        1.81        3.71     20.37 o 
  -8   5   4       44.46       33.59     22.28 o 
  -7   5   4        0.69       17.19     19.76 o 
  -6   5   4       46.42       55.68     10.24 o 
  -5   5   4      412.58      422.44     15.21 o 
  -4   5   4       98.12      100.84      8.51 o 
  -3   5   4     1029.43      999.25     23.43 o 
  -2   5   4     1471.60     1411.56     53.38 o 
  -1   5   4      205.53      217.23     10.63 o 
   0   5   4     3871.46     4362.39     51.77 o 
   1   5   4      746.82      853.67     18.42 o 
   2   5   4      143.07      170.28     10.30 o 
   3   5   4     2437.92     2621.85     38.58 o 
   4   5   4      161.67      187.54     10.42 o 
   5   5   4        7.54        1.73      5.09 o 
   6   5   4        7.38        0.01      5.53 o 
   7   5   4       56.60       54.26      7.56 o 
   8   5   4        9.80        3.08     10.63 o 
   9   5   4      343.61      366.07     27.45 o 
  10   5   4       70.14       60.64     16.25 o 
  11   5   4      178.53      204.33     54.93 o 
  12   5   4        4.24       15.25     20.44 o 
  13   5   4       95.47       38.88     25.11 o 
 -10   6   4      713.02      751.82     60.48 o 
  -9   6   4       65.18       50.46     25.18 o 
  -8   6   4      136.44      130.37     30.21 o 
  -7   6   4      194.77      181.06     32.34 o 
  -6   6   4        3.51      -10.79     12.25 o 
  -5   6   4       52.64       54.83      8.13 o 
  -4   6   4        9.20        4.12      5.63 o 
  -3   6   4        4.03        4.17      5.31 o 
  -2   6   4      326.42      340.69     13.14 o 
  -1   6   4       28.64       16.95     12.68 o 
   0   6   4      396.37      401.00     14.81 o 
   1   6   4     1765.40     1826.31     29.32 o 
   2   6   4      329.65      340.07     12.73 o 
   3   6   4     1543.24     1508.34     25.49 o 
   4   6   4      270.54      242.61     11.30 o 
   5   6   4      276.59      266.02     15.64 o 
   6   6   4     1074.59     1035.88     36.07 o 
   7   6   4      114.93      118.05     10.50 o 
   8   6   4       80.74       61.92     14.04 o 
   9   6   4        1.33       33.41     22.70 o 
  10   6   4      152.75       82.89     29.80 o 
  11   6   4       18.29       47.53     24.72 o 
  12   6   4      403.72      564.93     64.89 o 
  13   6   4       12.52       66.98     30.65 o 
 -10   7   4      260.20      221.66     42.79 o 
  -9   7   4       81.41       60.52     28.42 o 
  -8   7   4      189.92      174.73     33.41 o 
  -7   7   4     1725.56     1641.00     75.46 o 
  -6   7   4      120.51      110.95     14.40 o 
  -5   7   4      471.49      457.85     21.90 o 
  -4   7   4     1180.08     1134.98     25.19 o 
  -3   7   4       13.69       22.39      6.94 o 
  -2   7   4      488.33      482.44     17.15 o 
  -1   7   4        0.81        2.49      6.00 o 
   0   7   4       35.19       36.63      7.46 o 
   1   7   4        3.14       11.67      6.77 o 
   2   7   4       44.82       60.60     11.17 o 
   3   7   4      174.85      193.56     10.62 o 
   4   7   4     1179.24     1139.23     22.71 o 
   5   7   4      183.17      184.24     10.90 o 
   6   7   4      985.55      810.60    112.34 o 
   7   7   4      526.41      558.48     28.24 o 
   8   7   4      394.64      399.04     21.09 o 
   9   7   4     1092.69      989.65     65.91 o 
  10   7   4       23.70       14.81     24.80 o 
  11   7   4      200.45      229.60     46.00 o 
  12   7   4      141.94      192.03     41.86 o 
  -9   8   4       29.01       24.86     26.91 o 
  -8   8   4        2.76        3.12     21.46 o 
  -7   8   4       90.71       62.50     26.27 o 
  -6   8   4      187.80      179.51     33.13 o 
  -5   8   4      148.52      162.76     16.60 o 
  -4   8   4     2318.81     2195.11    120.15 o 
  -3   8   4      884.56      806.05     22.50 o 
  -2   8   4      270.71      260.19     29.03 o 
  -1   8   4     3099.92     3055.86     45.20 o 
   0   8   4      461.15      486.05     22.04 o 
   1   8   4       79.60       99.32      9.89 o 
   2   8   4       11.14       14.51      6.92 o 
   3   8   4        2.46       11.16     10.02 o 
   4   8   4      162.15      187.35     17.13 o 
   5   8   4      789.33      761.71     28.72 o 
   6   8   4        1.58        2.54      9.19 o 
   7   8   4     1413.07     1390.80     38.89 o 
   8   8   4      179.25      178.08     17.67 o 
   9   8   4       27.21        3.20     23.78 o 
  10   8   4      859.19      803.59     65.44 o 
  11   8   4        2.48       35.06     31.13 o 
  12   8   4      100.73      107.42     40.13 o 
  -8   9   4       26.91       32.10     26.56 o 
  -7   9   4      447.28      509.24     53.35 o 
  -6   9   4       11.34       -2.60     19.28 o 
  -5   9   4       60.29       32.21     13.70 o 
  -4   9   4        1.19       -3.57     10.25 o 
  -3   9   4       18.66       21.55     10.34 o 
  -2   9   4      660.83      595.01     20.72 o 
  -1   9   4     2436.29     2448.78     41.16 o 
   0   9   4      262.13      254.83     21.39 o 
   1   9   4     1835.96     1917.12     34.86 o 
   2   9   4     6024.84     5980.64     94.84 o 
   3   9   4      990.80     1046.11     34.96 o 
   4   9   4     1485.46     1459.11     41.15 o 
   5   9   4     1160.41     1102.94     36.43 o 
   6   9   4      610.16      620.12     28.10 o 
   7   9   4      211.70      203.92     40.03 o 
   8   9   4      103.57       93.90     32.97 o 
   9   9   4      256.70      274.25     45.82 o 
  10   9   4      271.78      400.11     56.19 o 
  11   9   4       77.87       93.42     37.97 o 
  12   9   4      129.13      131.72     43.98 o 
  -8  10   4        2.50      -29.54     22.54 o 
  -7  10   4      328.95      323.86     45.65 o 
  -6  10   4     1299.86     1182.33     66.88 o 
  -5  10   4       29.95       30.95     12.50 o 
  -4  10   4     1063.63     1036.11     35.68 o 
  -3  10   4      608.29      568.77     26.38 o 
  -2  10   4        0.04        4.82      9.48 o 
  -1  10   4      443.83      430.10     24.78 o 
   0  10   4       28.33       37.84     12.23 o 
   1  10   4        2.52       -9.03     10.06 o 
   2  10   4      707.48      692.92     30.25 o 
   3  10   4       88.05       90.43     15.19 o 
   4  10   4      196.75      214.64     20.58 o 
   5  10   4     4051.12     3874.41    137.21 o 
   6  10   4       14.51       16.77     11.38 o 
   7  10   4      430.42      391.47     25.21 o 
   8  10   4     1501.28     1483.79     83.42 o 
   9  10   4       16.31       24.87     30.49 o 
  10  10   4      220.53      194.05     45.16 o 
  11  10   4        0.01      -22.98     28.48 o 
  -7  11   4       51.90       14.65     26.89 o 
  -6  11   4       88.44       68.40     29.26 o 
  -5  11   4        8.59       -4.57     11.65 o 
  -4  11   4       90.33       58.23     22.48 o 
  -3  11   4     1494.64     1445.18     42.53 o 
  -2  11   4      441.72      452.69     33.37 o 
  -1  11   4      975.19      957.55     45.15 o 
   0  11   4     1841.58     1801.78     60.67 o 
   1  11   4      706.80      694.06     31.79 o 
   2  11   4      987.96      930.97     52.39 o 
   3  11   4      188.14      221.76     21.26 o 
   4  11   4      282.88      296.39     24.10 o 
   5  11   4        0.07       11.19     11.75 o 
   6  11   4        2.38        6.90     11.59 o 
   7  11   4       97.51       75.75     15.79 o 
   8  11   4      925.99      953.02     38.09 o 
   9  11   4      244.54      192.41     45.69 o 
  10  11   4       62.35       90.28     39.86 o 
  11  11   4      473.75      596.08     75.09 o 
  -4  12   4       26.71       49.07     19.38 o 
  -3  12   4       28.89       31.72     16.59 o 
  -2  12   4      386.16      345.24     35.19 o 
  -1  12   4        0.15       -5.63     13.29 o 
   0  12   4     1194.66     1201.77     53.88 o 
   1  12   4       13.33       27.17     13.90 o 
   2  12   4      225.83      211.29     49.04 o 
   3  12   4     1609.91     1548.55     79.19 o 
   4  12   4      282.76      278.54     57.32 o 
   5  12   4      271.40      315.90     37.89 o 
   6  12   4       47.31       57.94     16.19 o 
   7  12   4      203.30      234.73     24.78 o 
   8  12   4        0.06       -8.80     27.83 o 
   9  12   4      157.61      186.35     47.92 o 
  10  12   4       29.50       13.87     38.06 o 
  -4  13   4       50.62       42.84     19.93 o 
  -3  13   4      242.51      302.52     35.68 o 
  -2  13   4      399.49      452.59     41.52 o 
  -1  13   4        7.89       13.05     16.06 o 
   0  13   4        0.17       -1.05     15.78 o 
   1  13   4       47.82       55.12     20.68 o 
   2  13   4        1.74       -2.73     17.78 o 
   3  13   4      697.27      681.20     34.63 o 
   4  13   4       25.01       27.54     14.90 o 
   5  13   4       25.70       21.94     14.44 o 
   6  13   4     1098.96     1038.06     43.55 o 
   7  13   4      265.49      314.60     28.98 o 
   8  13   4       79.22       74.18     38.65 o 
   9  13   4       65.83       50.34     17.69 o 
  -2  14   4      750.71      781.38     49.85 o 
  -1  14   4       83.91       66.39     22.90 o 
   0  14   4       48.21       55.92     22.00 o 
   1  14   4      510.09      555.52     47.73 o 
   2  14   4      176.54      156.66     27.82 o 
   3  14   4       19.76        1.14     12.94 o 
   4  14   4       47.56       42.42     16.48 o 
   5  14   4        2.97        5.89     24.50 o 
   6  14   4      464.90      478.31     36.25 o 
   7  14   4      129.54      102.21     47.55 o 
   8  14   4        9.58       19.36     21.90 o 
   1  15   4      608.29      596.62     44.81 o 
   2  15   4        7.56      -23.48     17.85 o 
   3  15   4        0.28       18.58     17.34 o 
   4  15   4      306.39      268.15     28.94 o 
   5  15   4      300.44      318.85     30.86 o 
  -7 -11   5        3.37      -20.69     14.91 o 
  -6 -11   5       93.07       77.70     20.32 o 
  -5 -11   5      460.05      449.22     33.87 o 
  -4 -11   5        0.24      -13.25     23.83 o 
  -3 -11   5        0.12       -3.97     15.62 o 
  -2 -11   5      759.45      796.33     40.10 o 
  -1 -11   5       12.26       32.54     16.47 o 
   0 -11   5      234.87      231.41     26.60 o 
   1 -11   5       18.08        9.53     15.24 o 
   2 -11   5      101.48      124.70     22.17 o 
  -8 -10   5       16.64      -20.61     36.81 o 
  -7 -10   5      146.94      201.99     34.13 o 
  -6 -10   5       79.22       76.84     18.28 o 
  -5 -10   5       79.38       83.04     18.75 o 
  -4 -10   5        1.23       -0.81     11.92 o 
  -3 -10   5      265.20      288.52     27.53 o 
  -2 -10   5      486.79      503.55     34.37 o 
  -1 -10   5       55.15       53.76     16.29 o 
   0 -10   5       48.26       48.07     16.90 o 
   1 -10   5     1139.70     1229.14     45.64 o 
   2 -10   5       92.78       86.37     19.03 o 
   3 -10   5       55.72       55.53     17.30 o 
   4 -10   5       16.17       16.33     26.91 o 
  -9  -9   5       27.98       31.86     18.64 o 
  -8  -9   5      267.17      263.65     26.77 o 
  -7  -9   5     1156.20     1176.31     44.83 o 
  -6  -9   5       14.83       17.77     14.81 o 
  -5  -9   5        0.64      -18.83     31.17 o 
  -4  -9   5      223.68      204.56     40.62 o 
  -3  -9   5      122.90      118.70     18.64 o 
  -2  -9   5      102.92      105.00     17.93 o 
  -1  -9   5      491.42      458.81     29.57 o 
   0  -9   5      300.99      332.36     31.10 o 
   1  -9   5      318.52      327.93     27.06 o 
   2  -9   5      350.98      395.47     29.48 o 
   3  -9   5       85.07      119.95     29.19 o 
   4  -9   5     1012.44     1055.95     34.35 o 
   5  -9   5        3.59       -2.31     18.97 o 
 -10  -8   5       13.72      -48.66     32.44 o 
  -9  -8   5       51.86       45.39     16.96 o 
  -8  -8   5      102.73       78.45     19.55 o 
  -7  -8   5      809.91      766.67     36.28 o 
  -6  -8   5       58.04       69.21     17.18 o 
  -5  -8   5      364.43      341.59     31.90 o 
  -4  -8   5     5847.80     5920.98    104.84 o 
  -3  -8   5       35.94       82.96     31.25 o 
  -2  -8   5        9.83       16.68     13.63 o 
  -1  -8   5     3241.81     3293.50     79.99 o 
   0  -8   5       63.56       58.61     11.96 o 
   1  -8   5       84.76       84.51     12.93 o 
   2  -8   5       93.00       71.33     15.19 o 
   3  -8   5      145.88      148.48     15.81 o 
   4  -8   5       39.42       28.91     11.51 o 
   5  -8   5      818.32      841.74     40.86 o 
   6  -8   5       31.42       25.09     17.04 o 
 -11  -7   5       93.01       15.91     38.02 o 
 -10  -7   5      269.36      210.99     49.61 o 
  -9  -7   5     1384.94     1564.94     66.92 o 
  -8  -7   5       38.49       38.00     14.66 o 
  -7  -7   5     1079.18     1089.25     66.99 o 
  -6  -7   5      285.25      302.82     24.65 o 
  -5  -7   5      534.14      519.82     28.58 o 
  -4  -7   5        0.33      -12.46      9.36 o 
  -3  -7   5      528.40      540.62     27.82 o 
  -2  -7   5     1285.32     1242.76     31.38 o 
  -1  -7   5     4217.15     4185.87    103.71 o 
   0  -7   5      632.40      623.14     25.47 o 
   1  -7   5      496.01      516.50     27.51 o 
   2  -7   5     3902.67     4009.99     63.09 o 
   3  -7   5      182.03      168.61     15.73 o 
   4  -7   5       34.32       40.49     10.96 o 
   5  -7   5        0.35        7.91     13.98 o 
   6  -7   5      120.71      101.94     19.94 o 
   7  -7   5       36.03       34.91     21.46 o 
 -11  -6   5       22.86      -12.49     33.18 o 
 -10  -6   5      597.90      581.22     66.89 o 
  -9  -6   5      506.45      620.53     65.86 o 
  -8  -6   5       19.87       16.95     34.62 o 
  -7  -6   5       18.99        8.96     11.90 o 
  -6  -6   5     5560.32     5611.24    115.45 o 
  -5  -6   5      104.01      118.49     17.69 o 
  -4  -6   5      625.30      634.47     23.03 o 
  -3  -6   5     3455.31     3524.97     55.08 o 
  -2  -6   5        0.04        3.04      8.18 o 
  -1  -6   5       23.38       27.67      9.38 o 
   0  -6   5       52.82       48.18     12.42 o 
   1  -6   5      308.19      278.73     23.23 o 
   2  -6   5     2696.35     2666.02     55.70 o 
   3  -6   5      606.58      637.43     23.53 o 
   4  -6   5      193.96      196.37     15.89 o 
   5  -6   5     3557.81     3585.25     80.86 o 
   6  -6   5       90.91      106.19     19.43 o 
   7  -6   5       26.56       22.79     18.62 o 
   8  -6   5      248.14      239.90     28.02 o 
 -12  -5   5      127.72       89.19     41.09 o 
 -11  -5   5      247.10      146.26     42.68 o 
 -10  -5   5      438.31      493.53     60.87 o 
  -9  -5   5     1083.09     1144.90     74.17 o 
  -8  -5   5      313.10      182.52     51.56 o 
  -7  -5   5     2018.36     2052.59     41.45 o 
  -6  -5   5       78.75       75.15     11.49 o 
  -5  -5   5     1591.02     1480.53     40.09 o 
  -4  -5   5     1070.48     1017.50     27.45 o 
  -3  -5   5     2847.35     2802.56     46.29 o 
  -2  -5   5      320.29      290.71     16.75 o 
  -1  -5   5       47.63       59.81      9.78 o 
   0  -5   5     2472.87     2362.40     41.44 o 
   1  -5   5       55.72       60.16     10.03 o 
   2  -5   5      151.19      182.37     14.68 o 
   3  -5   5      201.10      205.34     14.99 o 
   4  -5   5      270.01      259.83     17.03 o 
   5  -5   5      283.13      299.83     18.25 o 
   6  -5   5      864.62      869.88     50.59 o 
   7  -5   5      199.10      224.19     24.57 o 
   8  -5   5      668.67      723.05     48.70 o 
   9  -5   5      108.88      111.93     26.77 o 
 -12  -4   5      689.32      696.85     73.59 o 
 -11  -4   5      753.12      763.62     66.12 o 
 -10  -4   5      259.46      290.58     47.13 o 
  -9  -4   5      445.81      486.66     35.19 o 
  -8  -4   5     2421.86     2542.21     52.40 o 
  -7  -4   5      156.48      160.72     14.59 o 
  -6  -4   5       32.44       32.27     10.13 o 
  -5  -4   5       34.93       22.92      9.17 o 
  -4  -4   5      416.11      440.15     18.34 o 
  -3  -4   5      673.29      637.01     21.08 o 
  -2  -4   5     2145.68     2147.55     37.53 o 
  -1  -4   5     1144.57     1080.51     25.73 o 
   0  -4   5     5821.20     5817.34     73.10 o 
   1  -4   5      467.59      486.62     18.72 o 
   2  -4   5      213.19      207.18     13.99 o 
   3  -4   5     3765.15     3798.15     57.28 o 
   4  -4   5       61.85       64.13     10.19 o 
   5  -4   5       74.30       89.33     14.39 o 
   6  -4   5        0.12      -11.49     10.90 o 
   7  -4   5       21.22        5.14     12.89 o 
   8  -4   5      184.76      180.24     23.44 o 
   9  -4   5      496.09      501.31     37.18 o 
  10  -4   5        4.36       -1.63     14.62 o 
 -11  -3   5      134.04      156.51     27.03 o 
 -10  -3   5      920.26     1052.53     68.82 o 
  -9  -3   5       94.29      131.20     22.61 o 
  -8  -3   5      677.52      719.94     24.65 o 
  -7  -3   5     1052.57     1047.56     43.08 o 
  -6  -3   5       48.03       36.85     13.45 o 
  -5  -3   5     3754.82     3938.39     56.65 o 
  -4  -3   5      310.04      329.12     15.88 o 
  -3  -3   5       49.91       50.13      8.27 o 
  -2  -3   5        0.31        5.35     15.56 o 
  -1  -3   5      480.43      453.23     17.07 o 
   0  -3   5       47.28       52.13      8.26 o 
   1  -3   5     8322.58     8893.61    100.11 o 
   2  -3   5      285.72      284.73     16.42 o 
   3  -3   5     1795.48     1794.32     33.59 o 
   4  -3   5     4021.12     4261.33     75.66 o 
   5  -3   5        5.82        6.71      6.88 o 
   6  -3   5     1509.45     1583.40     47.29 o 
   7  -3   5      207.18      194.85     22.04 o 
   8  -3   5        0.02        4.82     21.14 o 
   9  -3   5      209.70      261.58     34.64 o 
  10  -3   5        2.32        8.72     16.11 o 
 -12  -2   5       54.68      113.98     34.83 o 
 -11  -2   5       64.67       73.81     21.81 o 
 -10  -2   5      798.97      784.46     40.92 o 
  -9  -2   5       71.74       85.03     19.98 o 
  -8  -2   5        0.00       -1.10      8.20 o 
  -7  -2   5       21.51       18.03      8.29 o 
  -6  -2   5      169.78      171.75     19.84 o 
  -5  -2   5     4614.56     4834.98     64.10 o 
  -4  -2   5     1537.10     1473.11     29.79 o 
  -3  -2   5      642.92      671.00     19.57 o 
  -2  -2   5    22622.47    25064.93    244.77 o 
  -1  -2   5     1619.79     1656.55     29.47 o 
   0  -2   5      327.95      353.45     15.16 o 
   1  -2   5     7368.16     8219.81     91.91 o 
   2  -2   5     1988.76     2108.09     34.85 o 
   3  -2   5      308.11      298.39     19.32 o 
   4  -2   5      744.99      750.73     20.64 o 
   5  -2   5     1241.18     1269.85     33.19 o 
   6  -2   5      195.53      157.54     34.67 o 
   7  -2   5     1695.41     1699.33     50.22 o 
   8  -2   5       50.07       73.68     17.14 o 
   9  -2   5        4.43        8.86     14.56 o 
  10  -2   5      409.64      372.48     41.65 o 
  11  -2   5        7.06        9.32     17.23 o 
 -12  -1   5      664.50      676.12     64.88 o 
 -11  -1   5       46.79        6.48     25.11 o 
 -10  -1   5       25.88        2.78     20.76 o 
  -9  -1   5      270.44      306.92     27.95 o 
  -8  -1   5     1451.30     1553.14     33.32 o 
  -7  -1   5      620.32      722.41     22.56 o 
  -6  -1   5        1.08       -5.09      8.63 o 
  -5  -1   5     3808.37     4152.82     56.49 o 
  -4  -1   5        4.62       -0.05      6.01 o 
  -3  -1   5      179.55      149.70     27.89 o 
  -2  -1   5      170.50      235.56     25.43 o 
  -1  -1   5     1607.00     1542.02     27.29 o 
   0  -1   5      852.14      828.83     19.40 o 
   1  -1   5     4372.30     4566.34     56.39 o 
   2  -1   5      189.20      218.76     11.90 o 
   3  -1   5      785.52      775.23     22.65 o 
   4  -1   5     1723.86     1863.48     31.92 o 
   5  -1   5      100.13      124.92     10.21 o 
   6  -1   5     1182.46     1092.88     37.46 o 
   7  -1   5       12.32       12.50     11.78 o 
   8  -1   5      186.04      179.93     21.83 o 
   9  -1   5      701.54      744.37     36.65 o 
  10  -1   5      202.58      244.19     26.63 o 
  11  -1   5        0.68      -21.07     14.05 o 
 -12   0   5       34.89       -6.41     27.06 o 
 -11   0   5      185.14      191.83     39.80 o 
 -10   0   5       35.90       14.73     24.13 o 
  -9   0   5      336.69      317.36     30.15 o 
  -8   0   5      771.53      824.09     36.90 o 
  -7   0   5      336.82      364.38     16.98 o 
  -6   0   5      540.75      543.16     18.96 o 
  -5   0   5      178.39      221.38     18.98 o 
  -4   0   5     1839.03     2227.81     35.63 o 
  -3   0   5        2.69       16.10      6.23 o 
  -2   0   5       62.36       69.33      7.81 o 
  -1   0   5        0.20       33.78      6.33 o 
   0   0   5        7.36       11.36      5.22 o 
   1   0   5      568.54      529.12     21.72 o 
   2   0   5     1913.55     1719.32     28.49 o 
   3   0   5       44.55       40.64     12.14 o 
   4   0   5     1500.29     1457.15     26.63 o 
   5   0   5      684.06      637.31     21.99 o 
   6   0   5       13.27       12.05     10.01 o 
   7   0   5      292.02      299.92     24.19 o 
   8   0   5      534.25      553.10     30.21 o 
   9   0   5        2.22       21.96     13.33 o 
  10   0   5        1.75       -2.05     13.99 o 
  11   0   5      551.54      521.60     38.12 o 
  12   0   5       10.95       -5.54     27.73 o 
 -12   1   5       37.26       41.07     31.52 o 
 -11   1   5       11.07        4.03     25.50 o 
 -10   1   5      464.36      524.95     54.95 o 
  -9   1   5       38.24       47.75     24.07 o 
  -8   1   5        7.64       18.85     14.34 o 
  -7   1   5      797.34      903.62     24.06 o 
  -6   1   5     1104.94     1070.07     24.83 o 
  -5   1   5      285.35      285.63     16.29 o 
  -4   1   5      127.06      198.25     16.59 o 
  -3   1   5     1914.48     1939.19     30.73 o 
  -2   1   5       66.20       79.83      7.72 o 
  -1   1   5        1.89       -9.13      6.09 o 
   0   1   5       32.50       30.75      6.00 o 
   1   1   5      118.81      133.38     13.14 o 
   2   1   5      256.24      231.27     11.17 o 
   3   1   5      220.74      233.55     16.04 o 
   4   1   5      261.85      267.55     16.22 o 
   5   1   5       13.32        3.01      4.99 o 
   6   1   5      319.75      327.55     14.08 o 
   7   1   5      603.19      604.88     28.76 o 
   8   1   5      104.53       78.36     15.70 o 
   9   1   5       11.83        6.09     26.10 o 
  10   1   5      298.53      338.89     29.61 o 
  11   1   5       20.71       26.89     16.81 o 
  12   1   5        0.55       -4.31     16.65 o 
 -12   2   5       95.04       17.56     30.66 o 
 -11   2   5      152.46      146.21     37.85 o 
 -10   2   5      161.17      157.71     35.43 o 
  -9   2   5      104.68      103.15     30.00 o 
  -8   2   5       37.81       28.67     23.36 o 
  -7   2   5        1.36       -1.56      6.97 o 
  -6   2   5      210.10      178.45     12.43 o 
  -5   2   5      636.59      653.01     18.42 o 
  -4   2   5       91.24       78.28     11.60 o 
  -3   2   5     1548.50     1392.69     37.98 o 
  -2   2   5       26.80       12.48      6.25 o 
  -1   2   5     1035.51     1026.22     23.83 o 
   0   2   5      760.95      729.57     15.52 o 
   1   2   5      162.18      166.65     14.69 o 
   2   2   5       58.96       82.83      7.31 o 
   3   2   5       20.33       15.63      8.03 o 
   4   2   5      115.17      118.40     10.20 o 
   5   2   5     1406.38     1400.12     25.45 o 
   6   2   5      623.53      618.13     24.77 o 
   7   2   5       40.55       24.91     12.34 o 
   8   2   5      564.77      535.55     28.45 o 
   9   2   5      909.93      898.40     38.87 o 
  10   2   5       15.27       28.07     14.68 o 
  11   2   5       35.95       66.00     18.02 o 
  12   2   5      153.32      160.09     25.63 o 
 -11   3   5      642.53      613.83     62.21 o 
 -10   3   5        5.55       25.60     26.60 o 
  -9   3   5      186.37      176.82     34.20 o 
  -8   3   5     1844.29     1743.56     76.83 o 
  -7   3   5       83.11       81.19     12.20 o 
  -6   3   5     1123.66     1202.98     27.06 o 
  -5   3   5      205.46      239.44     51.82 o 
  -4   3   5     1719.55     1655.71     27.39 o 
  -3   3   5     3854.18     4123.62     63.82 o 
  -2   3   5     1293.65     1336.77     30.07 o 
  -1   3   5     1091.23     1201.04     27.55 o 
   0   3   5     1973.31     2036.83     27.76 o 
   1   3   5        5.16        8.95      4.55 o 
   2   3   5      667.14      696.13     19.87 o 
   3   3   5     1370.29     1726.58     35.88 o 
   4   3   5     1070.76     1099.84     21.67 o 
   5   3   5      290.53      270.34     12.98 o 
   6   3   5     2561.43     2759.55     56.72 o 
   7   3   5      447.20      471.74     37.22 o 
   8   3   5       25.12       24.82     20.41 o 
   9   3   5      345.34      374.49     27.89 o 
  10   3   5      364.17      410.91     31.05 o 
  11   3   5       19.60       26.27     16.80 o 
  12   3   5       46.52       50.92     21.00 o 
 -11   4   5       35.58       12.05     27.02 o 
 -10   4   5        0.52      -26.76     22.80 o 
  -9   4   5      176.72      156.99     33.87 o 
  -8   4   5      865.94      836.69     56.25 o 
  -7   4   5       48.48       -2.30     19.01 o 
  -6   4   5      134.17      138.49     13.98 o 
  -5   4   5     2534.36     2553.80     54.55 o 
  -4   4   5      332.91      339.61     21.61 o 
  -3   4   5     1096.15     1234.28     30.04 o 
  -2   4   5        9.71        5.58      6.75 o 
  -1   4   5      525.22      549.37     19.51 o 
   0   4   5    17391.99    20634.03    199.20 o 
   1   4   5     3528.46     4126.68     60.58 o 
   2   4   5     1670.62     1799.30     32.67 o 
   3   4   5    14234.24    15626.72    186.82 o 
   4   4   5      722.04      751.57     25.56 o 
   5   4   5        2.39        4.30      5.08 o 
   6   4   5     1083.43     1009.96     21.89 o 
   7   4   5       24.38       32.74      9.32 o 
   8   4   5       10.19       14.18     11.38 o 
   9   4   5       99.40      104.80     17.38 o 
  10   4   5        2.32      -12.31     11.82 o 
  11   4   5      162.81      138.61     29.91 o 
  12   4   5       80.21      117.95     31.81 o 
 -11   5   5       29.10       -3.03     28.94 o 
 -10   5   5       95.31      102.73     33.45 o 
  -9   5   5       50.16       33.68     24.55 o 
  -8   5   5      740.95      677.55     51.98 o 
  -7   5   5      138.47      122.74     28.15 o 
  -6   5   5        1.83       -5.43      7.53 o 
  -5   5   5     4795.62     4720.69     75.58 o 
  -4   5   5      235.09      222.61     21.29 o 
  -3   5   5     1105.88     1218.91     30.90 o 
  -2   5   5     6579.71     7035.12    248.00 o 
  -1   5   5      274.61      310.16     16.53 o 
   0   5   5     1344.70     1531.32     29.46 o 
   1   5   5      132.10      143.95      9.28 o 
   2   5   5        0.01       -0.28      4.95 o 
   3   5   5     1365.22     1510.49     26.48 o 
   4   5   5     1586.93     1763.14     34.08 o 
   5   5   5      233.53      232.90     15.08 o 
   6   5   5     3117.71     3032.79     50.14 o 
   7   5   5      515.20      505.26     18.54 o 
   8   5   5      156.90      107.30     20.81 o 
   9   5   5      516.14      484.66     37.82 o 
  10   5   5        0.02       17.86     12.86 o 
  11   5   5      763.72      806.49     40.02 o 
  12   5   5        3.08       42.11     23.84 o 
 -10   6   5      487.13      384.23     50.75 o 
  -9   6   5       51.80       38.97     25.55 o 
  -8   6   5      251.96      220.14     36.68 o 
  -7   6   5      350.50      309.93     40.09 o 
  -6   6   5      319.09      352.57     23.31 o 
  -5   6   5      215.75      194.23     20.87 o 
  -4   6   5      291.26      267.32     17.42 o 
  -3   6   5     1800.97     1840.64     29.00 o 
  -2   6   5     6387.62     6907.58     76.93 o 
  -1   6   5      687.20      732.86     18.18 o 
   0   6   5      546.90      588.24     17.74 o 
   1   6   5     7324.93     8479.97     92.06 o 
   2   6   5      101.19      106.27      8.84 o 
   3   6   5       86.50       94.68     11.16 o 
   4   6   5      651.11      711.52     18.71 o 
   5   6   5        0.53       -0.42      3.59 o 
   6   6   5      182.62      194.02     12.53 o 
   7   6   5       80.48       86.87      9.89 o 
   8   6   5      966.52      945.24     68.66 o 
   9   6   5      997.31     1026.31     39.34 o 
  10   6   5        3.19       29.65     23.88 o 
  11   6   5      680.29      694.05     61.66 o 
  12   6   5      259.54      349.46     50.57 o 
 -10   7   5      480.86      414.11     53.69 o 
  -9   7   5        0.19        1.09     24.12 o 
  -8   7   5       33.77       93.68     28.70 o 
  -7   7   5     1723.33     1635.90     77.03 o 
  -6   7   5       52.31       37.46     10.80 o 
  -5   7   5       90.63       85.81     13.04 o 
  -4   7   5      481.68      521.64     23.35 o 
  -3   7   5      260.80      264.03     19.70 o 
  -2   7   5      119.86      113.91     16.10 o 
  -1   7   5     1019.78     1001.61     27.56 o 
   0   7   5      145.46      148.39     10.93 o 
   1   7   5     4877.41     5309.36     64.65 o 
   2   7   5     1375.14     1478.80     27.44 o 
   3   7   5      415.61      448.79     15.62 o 
   4   7   5     4127.78     4218.36     54.74 o 
   5   7   5      227.29      230.16     12.80 o 
   6   7   5       25.61       12.76     11.82 o 
   7   7   5      126.16      126.24     22.39 o 
   8   7   5     1009.72     1039.31     63.13 o 
   9   7   5       13.22       16.03     23.78 o 
  10   7   5      226.35      277.32     46.23 o 
  11   7   5       42.02       15.59     27.70 o 
  12   7   5       80.11      116.74     38.25 o 
  -9   8   5        5.67       13.92     25.82 o 
  -8   8   5       87.94       42.91     26.37 o 
  -7   8   5     1040.97     1006.16     62.89 o 
  -6   8   5      746.86      765.60     30.31 o 
  -5   8   5      269.07      287.32     21.25 o 
  -4   8   5     4774.08     4872.64     81.89 o 
  -3   8   5      525.86      548.59     50.40 o 
  -2   8   5       21.17       10.84     10.57 o 
  -1   8   5     1716.10     1717.77     41.17 o 
   0   8   5       14.41       25.43      7.79 o 
   1   8   5       41.39       68.48      9.88 o 
   2   8   5      719.92      741.98     20.43 o 
   3   8   5       24.68       31.87      6.89 o 
   4   8   5     1561.46     1597.04     48.29 o 
   5   8   5     1791.17     1796.05     43.49 o 
   6   8   5      609.61      595.96     26.25 o 
   7   8   5     2795.91     2705.59     56.99 o 
   8   8   5       10.85       17.47     10.28 o 
   9   8   5      219.50      179.53     38.17 o 
  10   8   5      508.93      458.74     58.48 o 
  11   8   5      392.60      389.84     56.47 o 
  12   8   5       72.78       66.39     37.00 o 
  -8   9   5       30.63       23.38     26.66 o 
  -7   9   5      125.22      100.09     29.42 o 
  -6   9   5      146.92      120.17     29.41 o 
  -5   9   5       26.37       39.41     17.46 o 
  -4   9   5      721.61      719.89     29.13 o 
  -3   9   5      557.63      575.22     25.84 o 
  -2   9   5      855.68      834.83     29.73 o 
  -1   9   5     6004.50     6210.98     77.09 o 
   0   9   5      707.25      774.69     23.24 o 
   1   9   5      447.91      471.11     20.47 o 
   2   9   5     2948.12     3119.64     61.30 o 
   3   9   5       65.58       66.09     12.65 o 
   4   9   5       13.32       13.43     10.29 o 
   5   9   5      187.90      226.04     20.02 o 
   6   9   5      353.06      348.34     22.66 o 
   7   9   5       86.00       64.18     23.68 o 
   8   9   5     1204.41     1208.71     57.74 o 
   9   9   5       18.84       23.29     27.91 o 
  10   9   5      592.18      650.09     69.16 o 
  11   9   5      190.64      172.82     42.63 o 
  12   9   5        2.20       26.83     33.15 o 
  -7  10   5        3.79      -14.51     23.50 o 
  -6  10   5     1176.79     1000.43     62.85 o 
  -5  10   5       15.16       12.76     15.20 o 
  -4  10   5      271.66      290.79     22.82 o 
  -3  10   5      175.03      197.13     25.08 o 
  -2  10   5       68.10       67.21     13.46 o 
  -1  10   5       29.19       27.61     10.61 o 
   0  10   5      737.13      783.58     30.64 o 
   1  10   5      274.14      313.90     23.40 o 
   2  10   5     3369.67     3617.62     70.01 o 
   3  10   5     1238.99     1187.18     85.42 o 
   4  10   5      806.52      797.59     32.15 o 
   5  10   5     3120.29     2971.10    116.73 o 
   6  10   5       90.89       82.59     15.36 o 
   7  10   5       71.73       83.76     16.03 o 
   8  10   5       97.95       79.39     32.53 o 
   9  10   5       28.58       -6.19     26.01 o 
  10  10   5       13.13       44.63     30.56 o 
  11  10   5      113.77      120.12     42.79 o 
  -7  11   5       76.86       73.62     33.45 o 
  -6  11   5      229.53      209.08     39.30 o 
  -5  11   5      267.17      235.79     45.98 o 
  -4  11   5      258.79      256.43     22.85 o 
  -3  11   5     1672.00     1597.37     44.69 o 
  -2  11   5       32.82       22.97     14.22 o 
  -1  11   5        0.79       -9.94     11.11 o 
   0  11   5      482.27      471.29     34.08 o 
   1  11   5      127.41      145.41     26.59 o 
   2  11   5       51.54       42.29     13.32 o 
   3  11   5      160.56      160.09     19.43 o 
   4  11   5        1.69      -14.72     16.22 o 
   5  11   5      538.57      535.39    143.16 o 
   6  11   5      311.54      319.50     26.04 o 
   7  11   5      305.45      299.67     25.59 o 
   8  11   5     1075.19     1051.60     39.77 o 
   9  11   5       54.17       51.32     33.33 o 
  10  11   5       67.81       89.49     38.17 o 
  11  11   5      140.24      117.27     44.67 o 
  -4  12   5        0.14      -15.09     12.44 o 
  -3  12   5        6.26      -12.36     13.46 o 
  -2  12   5      372.85      417.74     38.12 o 
  -1  12   5      458.11      552.36     38.37 o 
   0  12   5      666.77      717.41     41.30 o 
   1  12   5       78.82       86.31     20.42 o 
   2  12   5      351.21      362.69     27.17 o 
   3  12   5      122.37      114.27     18.03 o 
   4  12   5       95.70       83.40     16.97 o 
   5  12   5        3.75      -13.70     11.20 o 
   6  12   5      123.41      174.25     21.80 o 
   7  12   5       54.97       24.18     13.95 o 
   8  12   5      109.35       83.66     17.20 o 
   9  12   5       47.00       67.35     38.28 o 
  10  12   5       25.67       13.17     36.35 o 
  -4  13   5       65.43       65.77     21.46 o 
  -3  13   5        0.02      -18.66     13.91 o 
  -2  13   5       90.05       90.84     23.50 o 
  -1  13   5      166.89      165.49     27.45 o 
   0  13   5       67.39       67.73     21.53 o 
   1  13   5      470.09      501.73     43.45 o 
   2  13   5       39.42       50.48     19.01 o 
   3  13   5      796.93      826.74     37.71 o 
   4  13   5      192.68      201.24     23.10 o 
   5  13   5      210.66      260.77     26.50 o 
   6  13   5      310.64      277.26     60.86 o 
   7  13   5       27.96       -5.12     14.11 o 
   8  13   5        3.68      -18.95     26.19 o 
   9  13   5       10.58        4.15     35.99 o 
  -2  14   5       18.08       37.68     20.70 o 
  -1  14   5        4.02        1.72     17.73 o 
   0  14   5       33.14       57.28     21.23 o 
   1  14   5       52.37       15.87     17.38 o 
   2  14   5       50.47       59.60     21.85 o 
   3  14   5       67.12       55.01     19.60 o 
   4  14   5       38.10        7.16     32.10 o 
   5  14   5       12.51       30.92     16.41 o 
   6  14   5       91.23      113.85     21.63 o 
   7  14   5       55.94       47.25     45.09 o 
   8  14   5      212.77      196.26     26.02 o 
   0  15   5      185.51      179.47     32.30 o 
   1  15   5        0.27        2.39     18.05 o 
   2  15   5        2.73       -6.62     20.78 o 
   3  15   5       61.87       53.18     20.61 o 
   4  15   5      282.23      247.71     33.65 o 
   5  15   5       14.91       -3.86     23.81 o 
  -5 -11   6      552.91      581.10     35.77 o 
  -4 -11   6      482.49      515.48     37.17 o 
  -3 -11   6       19.14       12.92     16.90 o 
  -2 -11   6      226.64      219.40     62.38 o 
  -1 -11   6      121.68      156.37     34.72 o 
   0 -11   6        1.33        7.72     17.44 o 
  -7 -10   6       12.07      -14.40     18.23 o 
  -6 -10   6       19.26      -20.82     16.58 o 
  -5 -10   6       76.93       95.65     19.65 o 
  -4 -10   6      419.54      406.25     32.13 o 
  -3 -10   6       47.44       49.58     23.74 o 
  -2 -10   6      314.15      318.19     35.81 o 
  -1 -10   6      357.26      416.64     32.43 o 
   0 -10   6        2.40       -0.95     14.98 o 
   1 -10   6      516.80      516.06     39.93 o 
   2 -10   6        0.08       19.65     16.12 o 
  -8  -9   6      158.18      144.64     23.25 o 
  -7  -9   6       57.32       32.93     17.77 o 
  -6  -9   6      356.62      307.86     37.24 o 
  -5  -9   6       69.91       81.38     22.92 o 
  -4  -9   6      266.96      225.68     32.21 o 
  -3  -9   6       26.89        9.46     13.33 o 
  -2  -9   6       96.58      121.98     20.55 o 
  -1  -9   6     1553.76     1660.83     51.57 o 
   0  -9   6       47.19       59.58     19.02 o 
   1  -9   6       82.64       83.38     18.40 o 
   2  -9   6     1523.94     1659.50     60.31 o 
   3  -9   6      121.03      128.59     21.12 o 
   4  -9   6      322.53      265.96     29.57 o 
  -9  -8   6      505.29      530.62     54.14 o 
  -8  -8   6        8.60       14.32     16.42 o 
  -7  -8   6      252.69      248.55     26.31 o 
  -6  -8   6     1518.86     1546.93     50.51 o 
  -5  -8   6       22.34       14.84     16.58 o 
  -4  -8   6      730.70      758.81     34.84 o 
  -3  -8   6      677.80      719.56     33.86 o 
  -2  -8   6       82.42       77.83     16.20 o 
  -1  -8   6       40.74       24.27     14.63 o 
   0  -8   6       29.18        5.86      9.85 o 
   1  -8   6      190.58      229.73     23.22 o 
   2  -8   6      501.47      525.07     26.94 o 
   3  -8   6      206.54      199.74     18.38 o 
   4  -8   6        6.92       -2.93     10.59 o 
   5  -8   6     1240.89     1345.07     53.88 o 
   6  -8   6       10.09       17.98     16.39 o 
 -10  -7   6       29.68      -44.73     29.82 o 
  -9  -7   6       27.22       33.54     16.10 o 
  -8  -7   6      199.59      199.85     23.30 o 
  -7  -7   6      238.67      215.19     23.43 o 
  -6  -7   6      979.62      984.83     39.11 o 
  -5  -7   6      110.60      102.81     17.33 o 
  -4  -7   6        9.45       18.58     13.10 o 
  -3  -7   6     4188.23     4273.38     82.43 o 
  -2  -7   6      166.18      144.84     19.55 o 
  -1  -7   6      572.05      560.99     28.55 o 
   0  -7   6     3848.50     3901.96     76.12 o 
   1  -7   6        2.11       -9.14      8.33 o 
   2  -7   6      275.99      283.74     19.56 o 
   3  -7   6      550.08      553.61     42.05 o 
   4  -7   6      135.65      147.15     16.10 o 
   5  -7   6       31.34       18.90     16.83 o 
   6  -7   6       18.49       23.39     16.21 o 
   7  -7   6       35.63       34.81     18.49 o 
 -11  -6   6      192.75      202.79     52.16 o 
 -10  -6   6       23.97      -42.86     30.75 o 
  -9  -6   6      679.72      663.40     42.08 o 
  -8  -6   6      457.89      479.95     29.18 o 
  -7  -6   6        0.09       31.59     16.56 o 
  -6  -6   6      840.10      903.35     70.92 o 
  -5  -6   6      211.64      181.48     20.23 o 
  -4  -6   6      244.70      230.88     16.89 o 
  -3  -6   6        0.61        4.06     13.56 o 
  -2  -6   6       29.39       35.35     10.17 o 
  -1  -6   6      111.32      105.10     13.43 o 
   0  -6   6     1389.71     1349.56     83.17 o 
   1  -6   6      123.38      126.11     16.15 o 
   2  -6   6       80.92       81.87     12.08 o 
   3  -6   6     2382.10     2421.53     47.13 o 
   4  -6   6      156.73      200.03     18.06 o 
   5  -6   6      131.83      164.69     26.10 o 
   6  -6   6      605.34      622.77     44.96 o 
   7  -6   6        4.72       12.98     15.23 o 
   8  -6   6        7.03       -2.76     15.37 o 
 -11  -5   6       37.77       17.20     36.73 o 
 -10  -5   6       29.55        4.86     31.74 o 
  -9  -5   6      114.51      118.79     57.47 o 
  -8  -5   6      687.50      722.34     32.93 o 
  -7  -5   6        0.02       14.56      9.91 o 
  -6  -5   6      240.28      220.35     17.06 o 
  -5  -5   6     1306.02     1354.83     33.04 o 
  -4  -5   6       83.64       84.37     16.98 o 
  -3  -5   6      868.94      835.59     26.00 o 
  -2  -5   6      852.97      793.90     29.53 o 
  -1  -5   6       10.63        4.54      8.58 o 
   0  -5   6       40.62       29.32     10.02 o 
   1  -5   6       91.26      107.08     15.25 o 
   2  -5   6        1.21        3.87      7.56 o 
   3  -5   6      765.74      757.04     24.94 o 
   4  -5   6        7.69        5.45     15.15 o 
   5  -5   6       73.49       71.18     11.94 o 
   6  -5   6     1886.17     1920.02     58.06 o 
   7  -5   6       39.11       34.35     19.83 o 
   8  -5   6      143.12      178.42     25.32 o 
   9  -5   6      752.08      794.58     43.47 o 
 -11  -4   6      300.79      336.47     56.14 o 
 -10  -4   6       66.20       69.95     35.60 o 
  -9  -4   6      350.65      386.93     32.80 o 
  -8  -4   6       16.97        6.00      9.14 o 
  -7  -4   6        9.02      -11.41      8.59 o 
  -6  -4   6      801.27      750.66     25.05 o 
  -5  -4   6      319.81      318.73     18.89 o 
  -4  -4   6       83.11       79.62     11.37 o 
  -3  -4   6       66.82       68.50     10.74 o 
  -2  -4   6      735.44      790.26     23.91 o 
  -1  -4   6        2.09       -9.67      7.38 o 
   0  -4   6      402.70      371.62     17.99 o 
   1  -4   6      704.55      740.16     27.07 o 
   2  -4   6       42.59       35.99      9.14 o 
   3  -4   6      235.63      226.73     15.61 o 
   4  -4   6      148.25      160.39     14.02 o 
   5  -4   6        0.56       -1.21      7.79 o 
   6  -4   6      122.25      104.27     18.43 o 
   7  -4   6       13.49       11.54     13.47 o 
   8  -4   6       25.38       37.55     22.73 o 
   9  -4   6      655.48      773.08     41.44 o 
 -11  -3   6       16.39        1.06     26.59 o 
 -10  -3   6      101.13       96.00     23.16 o 
  -9  -3   6        5.57      -20.39     15.92 o 
  -8  -3   6      142.07      148.07     15.03 o 
  -7  -3   6       38.09       43.51     10.97 o 
  -6  -3   6        9.51        4.46      8.42 o 
  -5  -3   6        2.86        7.40      8.78 o 
  -4  -3   6        0.51        1.13      7.66 o 
  -3  -3   6       77.67       94.15     11.02 o 
  -2  -3   6      632.71      561.66     20.39 o 
  -1  -3   6       56.77       64.47      9.67 o 
   0  -3   6       71.39       68.50      9.62 o 
   1  -3   6     1178.55     1096.15     31.58 o 
   2  -3   6        8.34        0.46     11.20 o 
   3  -3   6      115.91      112.19     11.72 o 
   4  -3   6      884.47      965.01     25.81 o 
   5  -3   6       30.51       41.39      9.20 o 
   6  -3   6      131.24      115.62     27.23 o 
   7  -3   6      128.16      126.72     20.07 o 
   8  -3   6        0.13       -5.68     12.51 o 
   9  -3   6      107.64      144.92     23.39 o 
  10  -3   6        9.30       -7.37     15.58 o 
 -12  -2   6        2.78       25.16     30.57 o 
 -11  -2   6      252.54      245.47     42.16 o 
 -10  -2   6      275.28      227.42     88.86 o 
  -9  -2   6      117.93       72.98     70.80 o 
  -8  -2   6      297.74      316.33     31.60 o 
  -7  -2   6      370.01      373.26     39.49 o 
  -6  -2   6      232.41      227.06     18.28 o 
  -5  -2   6        7.14        7.53      7.96 o 
  -4  -2   6       28.59       23.92      8.64 o 
  -3  -2   6       29.33       18.53      7.65 o 
  -2  -2   6       95.85       81.96      9.98 o 
  -1  -2   6       24.91       19.74      6.91 o 
   0  -2   6       11.99        7.27      6.55 o 
   1  -2   6      126.11      101.24     10.25 o 
   2  -2   6        2.78        5.34      6.45 o 
   3  -2   6       77.64       58.24     10.46 o 
   4  -2   6      926.41      894.92     34.90 o 
   5  -2   6       14.39        9.70      7.31 o 
   6  -2   6       28.52       31.09     13.34 o 
   7  -2   6      555.75      543.91     34.98 o 
   8  -2   6      102.24      101.46     19.43 o 
   9  -2   6       76.16       47.22     18.12 o 
  10  -2   6       12.01        9.93     20.33 o 
 -12  -1   6       10.72       -0.78     29.35 o 
 -11  -1   6       71.15       66.50     31.82 o 
 -10  -1   6       30.83        6.62     24.77 o 
  -9  -1   6       25.81       25.44     16.97 o 
  -8  -1   6        1.11       -7.74     10.88 o 
  -7  -1   6      428.51      436.54     21.43 o 
  -6  -1   6       52.41       52.05      9.97 o 
  -5  -1   6      158.22      155.46     12.83 o 
  -4  -1   6      871.88      802.46     22.76 o 
  -3  -1   6      204.57      192.11     12.74 o 
  -2  -1   6       32.89       22.12      8.53 o 
  -1  -1   6       34.90       17.10      6.82 o 
   0  -1   6       11.64       10.39      6.34 o 
   1  -1   6      139.74      133.03     10.51 o 
   2  -1   6        4.07        3.99      6.28 o 
   3  -1   6       66.36       86.36      9.59 o 
   4  -1   6       39.14       27.98      8.85 o 
   5  -1   6       29.90       16.17      7.24 o 
   6  -1   6        1.21       -7.26     10.54 o 
   7  -1   6     1124.21     1021.55     39.34 o 
   8  -1   6       36.38       16.76     13.96 o 
   9  -1   6       11.77       22.09     15.04 o 
  10  -1   6      539.17      534.91     36.69 o 
  11  -1   6      241.11      211.92     28.54 o 
 -12   0   6       66.30       51.24     33.63 o 
 -11   0   6      113.91       82.21     34.69 o 
 -10   0   6       21.99      -18.66     20.98 o 
  -9   0   6        5.72      -23.27     20.09 o 
  -8   0   6       11.92        5.19     14.86 o 
  -7   0   6       40.04       63.27     10.55 o 
  -6   0   6      146.87      143.67     19.21 o 
  -5   0   6       16.16       23.85      8.26 o 
  -4   0   6      684.94      752.34     25.26 o 
  -3   0   6       38.08       20.97      6.86 o 
  -2   0   6       65.54       66.27      8.47 o 
  -1   0   6     3134.85     3071.74     42.87 o 
   0   0   6      377.66      355.97     14.20 o 
   1   0   6      186.34      191.82     11.49 o 
   2   0   6     1459.87     1327.92     25.96 o 
   3   0   6      274.59      280.03     13.58 o 
   4   0   6      134.87      141.71     12.17 o 
   5   0   6       15.67        7.03      8.62 o 
   6   0   6        5.53        8.28      6.47 o 
   7   0   6        7.32        3.58     11.69 o 
   8   0   6      505.73      503.65     29.87 o 
   9   0   6       28.95        7.95     14.93 o 
  10   0   6      442.93      433.41     34.06 o 
  11   0   6       22.98       45.27     19.35 o 
 -12   1   6        4.43        4.95     30.85 o 
 -11   1   6      245.79      268.21     46.44 o 
 -10   1   6        3.99      -30.19     21.90 o 
  -9   1   6      178.18      152.72     33.61 o 
  -8   1   6      391.29      442.06     46.26 o 
  -7   1   6      203.08      208.59     14.77 o 
  -6   1   6        0.43        2.98      9.28 o 
  -5   1   6      288.55      297.16     18.15 o 
  -4   1   6     1443.80     1504.30     29.01 o 
  -3   1   6      133.63      130.28     10.25 o 
  -2   1   6        7.42        5.07      6.00 o 
  -1   1   6      784.37      858.40     19.62 o 
   0   1   6      213.68      239.43     12.21 o 
   1   1   6        0.05       -0.77      4.29 o 
   2   1   6     1196.50     1138.10     23.63 o 
   3   1   6      320.70      356.30     14.34 o 
   4   1   6      345.91      335.95     16.46 o 
   5   1   6     3043.50     2957.13     43.86 o 
   6   1   6      412.54      455.94     16.45 o 
   7   1   6       17.73        2.99     13.18 o 
   8   1   6      122.51      120.72     18.24 o 
   9   1   6      269.36      274.19     26.25 o 
  10   1   6        9.64       10.19     14.52 o 
  11   1   6      274.37      275.98     56.12 o 
  12   1   6        5.19       12.62     21.79 o 
 -11   2   6        9.46      -22.68     24.48 o 
 -10   2   6      152.86      127.30     35.38 o 
  -9   2   6       57.76       26.37     25.28 o 
  -8   2   6      108.75       97.63     28.31 o 
  -7   2   6      819.89      875.92     37.70 o 
  -6   2   6      532.65      497.83     18.83 o 
  -5   2   6      235.23      197.11     25.86 o 
  -4   2   6     2039.12     2014.07     33.30 o 
  -3   2   6       42.72       67.61     10.00 o 
  -2   2   6      713.55      697.85     23.27 o 
  -1   2   6      548.96      562.42     14.79 o 
   0   2   6     4072.19     4411.71     53.20 o 
   1   2   6        0.14       -2.14      4.82 o 
   2   2   6      229.64      272.95     12.97 o 
   3   2   6     7091.92     7469.13     83.74 o 
   4   2   6      252.67      288.53     13.41 o 
   5   2   6      256.65      243.12     12.75 o 
   6   2   6     2492.14     2405.13     38.20 o 
   7   2   6        0.22       -2.68     10.08 o 
   8   2   6     1237.79     1266.23     49.17 o 
   9   2   6        1.37        6.81     12.75 o 
  10   2   6       21.64       22.60     15.86 o 
  11   2   6       25.15       31.29     16.84 o 
  12   2   6      374.75      362.03     34.22 o 
 -11   3   6        7.27      -25.93     24.98 o 
 -10   3   6      109.57      107.69     33.65 o 
  -9   3   6      144.12      129.02     31.98 o 
  -8   3   6      155.30      215.43     35.67 o 
  -7   3   6      362.60      350.81     20.69 o 
  -6   3   6      215.50      249.20     50.62 o 
  -5   3   6      376.99      368.47     21.13 o 
  -4   3   6      229.15      246.65     16.71 o 
  -3   3   6     5625.44     5821.58     85.34 o 
  -2   3   6      840.36      840.12     25.20 o 
  -1   3   6      281.65      291.99     20.87 o 
   0   3   6    13507.29    15505.41    153.74 o 
   1   3   6     2614.28     2937.48     39.26 o 
   2   3   6      734.27      751.28     18.05 o 
   3   3   6     2941.32     3350.79     50.15 o 
   4   3   6      456.74      482.52     30.19 o 
   5   3   6        0.67       13.33      9.51 o 
   6   3   6     1142.53     1057.17     34.11 o 
   7   3   6        4.60        1.61     15.37 o 
   8   3   6      129.88      119.99     18.86 o 
   9   3   6     1807.28     1689.12     52.79 o 
  10   3   6      158.74      173.79     22.73 o 
  11   3   6      828.85      841.34     41.10 o 
  12   3   6       24.59       33.91     18.76 o 
 -11   4   6       19.49      -26.55     26.69 o 
 -10   4   6      274.65      276.64     45.22 o 
  -9   4   6       62.96       46.30     27.68 o 
  -8   4   6      158.06      221.37     35.45 o 
  -7   4   6      110.01       94.70     13.88 o 
  -6   4   6      513.53      486.78     45.37 o 
  -5   4   6       62.98       64.11     11.26 o 
  -4   4   6      158.19      165.46     14.58 o 
  -3   4   6      686.58      744.74     24.79 o 
  -2   4   6      124.89       85.11     16.96 o 
  -1   4   6      133.39      128.14     11.93 o 
   0   4   6       39.43       33.77      7.94 o 
   1   4   6     2908.63     3097.11     40.56 o 
   2   4   6      833.26      866.68     19.17 o 
   3   4   6     3860.94     4084.22     62.95 o 
   4   4   6     3658.60     3815.34     65.73 o 
   5   4   6      894.06      882.59     28.01 o 
   6   4   6     1135.17     1146.27     24.73 o 
   7   4   6      352.95      361.67     34.48 o 
   8   4   6        5.98       16.92     18.71 o 
   9   4   6      962.20      996.08     38.73 o 
  10   4   6       19.19       19.38     14.10 o 
  11   4   6      250.11      281.56     28.63 o 
  12   4   6     2154.21     2041.31     89.90 o 
 -10   5   6      209.85      191.61     39.30 o 
  -9   5   6       14.69      -25.28     18.01 o 
  -8   5   6       25.97       73.77     26.73 o 
  -7   5   6       90.10       81.12     24.76 o 
  -6   5   6        0.41       -5.01     11.84 o 
  -5   5   6      436.69      459.17     37.10 o 
  -4   5   6        5.55        1.73      7.89 o 
  -3   5   6        0.55        1.48      7.50 o 
  -2   5   6     3639.81     4015.17     65.35 o 
  -1   5   6        0.53       -5.14      6.58 o 
   0   5   6       20.87       22.32      5.76 o 
   1   5   6     2179.86     2744.64     38.50 o 
   2   5   6       17.45       10.73      4.93 o 
   3   5   6      406.28      405.14     17.17 o 
   4   5   6      427.62      379.73     14.65 o 
   5   5   6      931.76      934.64     26.26 o 
   6   5   6     2816.87     2736.18     41.76 o 
   7   5   6     1012.11     1021.92     24.07 o 
   8   5   6     2729.25     2683.14     73.49 o 
   9   5   6     1914.05     1994.27     54.34 o 
  10   5   6        0.10       14.65     17.72 o 
  11   5   6     1379.73     1379.28     68.02 o 
  12   5   6       11.34      107.00     31.88 o 
 -10   6   6        6.24        5.39     24.63 o 
  -9   6   6        2.19       11.56     23.05 o 
  -8   6   6       65.49       68.99     27.26 o 
  -7   6   6      344.92      389.57     44.24 o 
  -6   6   6      129.24      126.12     14.90 o 
  -5   6   6      620.49      613.33     24.92 o 
  -4   6   6      814.03      818.78     59.62 o 
  -3   6   6       44.11       40.24      9.42 o 
  -2   6   6      582.30      622.45     23.60 o 
  -1   6   6      805.14      825.15     26.05 o 
   0   6   6       26.51       24.27      5.90 o 
   1   6   6      164.41      227.06     18.26 o 
   2   6   6       44.01       50.54      8.58 o 
   3   6   6       21.05       27.02      6.96 o 
   4   6   6       17.98        9.96      5.96 o 
   5   6   6      531.01      377.27     52.53 o 
   6   6   6       14.70       16.17      7.09 o 
   7   6   6     2992.48     2971.90     46.43 o 
   8   6   6      360.36      348.35     26.04 o 
   9   6   6       36.87       17.07     12.74 o 
  10   6   6     2908.38     2936.39    115.10 o 
  11   6   6       72.12      195.67     41.64 o 
  12   6   6      180.03      205.56     42.73 o 
 -10   7   6       16.13       -1.26     24.87 o 
  -9   7   6      112.90       71.25     29.51 o 
  -8   7   6       77.57        9.25     22.18 o 
  -7   7   6       96.73       77.00     27.77 o 
  -6   7   6       59.37       49.75     16.44 o 
  -5   7   6      464.14      474.71     23.35 o 
  -4   7   6       24.62       24.41     10.12 o 
  -3   7   6       90.85       83.44     12.95 o 
  -2   7   6      334.15      329.51     21.06 o 
  -1   7   6      587.44      591.30     16.66 o 
   0   7   6      143.46      144.37     12.46 o 
   1   7   6      262.91      279.85     14.91 o 
   2   7   6     2537.14     2612.41     39.75 o 
   3   7   6      450.63      409.88     15.90 o 
   4   7   6     1838.43     1869.19     33.11 o 
   5   7   6      710.76      746.49     33.32 o 
   6   7   6     1416.64     1249.93     66.37 o 
   7   7   6      874.49      864.06     23.61 o 
   8   7   6      176.06      182.61     34.38 o 
   9   7   6      914.14      849.13     61.88 o 
  10   7   6      414.83      493.31     59.11 o 
  11   7   6      530.19      569.41     65.00 o 
  12   7   6      377.38      396.44     55.69 o 
  -9   8   6       12.66       10.34     24.46 o 
  -8   8   6      184.63      137.75     33.31 o 
  -7   8   6        1.96        0.10     21.44 o 
  -6   8   6       25.85       19.75     10.83 o 
  -5   8   6       26.79       17.84     15.93 o 
  -4   8   6      116.98      115.07     15.36 o 
  -3   8   6       10.16        4.39      9.42 o 
  -2   8   6      233.79      242.93     19.24 o 
  -1   8   6       49.02       65.98     11.90 o 
   0   8   6      195.01      214.38     16.25 o 
   1   8   6      226.12      267.24     25.03 o 
   2   8   6     2366.26     2535.23     40.40 o 
   3   8   6       77.96      105.37     10.12 o 
   4   8   6       35.76       33.42      7.61 o 
   5   8   6     9188.84     9368.86    133.31 o 
   6   8   6      793.83      868.32     31.05 o 
   7   8   6       10.32        5.19      8.81 o 
   8   8   6     4771.90     4727.13    266.00 o 
   9   8   6      238.56      319.55     47.36 o 
  10   8   6      149.64      231.19     45.37 o 
  11   8   6      180.32      149.66     39.22 o 
  12   8   6       38.33       60.98     34.68 o 
  -8   9   6      184.96      139.70     35.61 o 
  -7   9   6        8.30      -20.75     21.22 o 
  -6   9   6      100.18       30.06     23.45 o 
  -5   9   6      142.74      132.58     41.05 o 
  -4   9   6      295.81      305.90     22.48 o 
  -3   9   6      103.48      111.03     15.27 o 
  -2   9   6       16.99        5.92     16.51 o 
  -1   9   6     2856.85     3027.45    103.55 o 
   0   9   6      545.14      647.91     36.42 o 
   1   9   6      571.76      594.23     22.55 o 
   2   9   6     6332.47     6732.86     81.86 o 
   3   9   6     3354.68     3464.90     66.27 o 
   4   9   6     1490.25     1482.74     41.35 o 
   5   9   6     1095.46     1076.69     35.56 o 
   6   9   6     2124.06     2089.37    161.67 o 
   7   9   6      146.28       90.98     37.01 o 
   8   9   6     1277.52     1340.84     47.42 o 
   9   9   6      348.84      342.63     49.17 o 
  10   9   6       36.97       75.86     33.57 o 
  11   9   6     1785.34     1802.31     99.32 o 
  12   9   6       53.58       52.52     36.21 o 
  -7  10   6      457.70      447.34     51.73 o 
  -6  10   6       42.17       38.06     25.17 o 
  -5  10   6      120.76      133.78     17.98 o 
  -4  10   6      726.45      787.73     32.11 o 
  -3  10   6      344.71      350.61     24.32 o 
  -2  10   6       45.62       46.75     11.98 o 
  -1  10   6      681.75      680.16     27.76 o 
   0  10   6      604.99      641.79     45.50 o 
   1  10   6       94.90      105.34     16.85 o 
   2  10   6      132.69      158.70     18.25 o 
   3  10   6       14.80       15.34     10.60 o 
   4  10   6       22.16       16.64     11.67 o 
   5  10   6      250.91      258.47     22.33 o 
   6  10   6      645.05      648.95     31.95 o 
   7  10   6      698.41      698.94     31.18 o 
   8  10   6       55.06       46.14     12.43 o 
   9  10   6      432.69      455.06     57.80 o 
  10  10   6      254.47      279.86     50.32 o 
  11  10   6      688.94      882.93     75.68 o 
  -6  11   6       98.86       17.20     26.22 o 
  -5  11   6      348.67      319.01     25.82 o 
  -4  11   6        2.33       15.54     12.57 o 
  -3  11   6        8.20       -0.71     11.25 o 
  -2  11   6       21.64       37.56     15.84 o 
  -1  11   6       53.98       62.74     17.94 o 
   0  11   6      552.98      566.75     35.72 o 
   1  11   6      133.80      124.17     21.68 o 
   2  11   6      206.80      177.37     19.39 o 
   3  11   6      583.80      621.11     30.87 o 
   4  11   6       36.26       43.72     13.00 o 
   5  11   6      115.31      122.50     17.67 o 
   6  11   6       17.81       16.06     20.30 o 
   7  11   6       36.18       47.70     14.64 o 
   8  11   6      168.91      167.77     20.72 o 
   9  11   6      190.23      155.98     39.32 o 
  10  11   6      314.87      288.78     53.40 o 
  11  11   6       40.38       32.48     36.27 o 
  -5  12   6      236.82      265.98     33.37 o 
  -4  12   6       17.67       21.70     16.92 o 
  -3  12   6      391.03      442.66     39.65 o 
  -2  12   6      712.58      633.21     40.91 o 
  -1  12   6      148.17      186.26     27.88 o 
   0  12   6      466.31      418.93     33.12 o 
   1  12   6       59.63       77.90     20.19 o 
   2  12   6       86.50       94.28     19.13 o 
   3  12   6        3.02      -21.52     14.34 o 
   4  12   6      117.55       96.77     17.18 o 
   5  12   6        5.98       22.66     29.86 o 
   6  12   6       11.89       -3.30     12.24 o 
   7  12   6       96.99       72.20     24.09 o 
   8  12   6        0.96      -10.19     12.97 o 
   9  12   6       86.72       85.89     37.52 o 
  10  12   6       40.47       27.99     36.24 o 
  -4  13   6        4.10       31.68     18.72 o 
  -3  13   6       33.66        8.20     16.32 o 
  -2  13   6      155.58      157.09     27.35 o 
  -1  13   6       79.99       79.06     22.02 o 
   0  13   6        2.93        3.68     15.57 o 
   1  13   6      812.52      723.85     45.51 o 
   2  13   6        7.06        4.61     16.28 o 
   3  13   6       84.71      103.13     22.02 o 
   4  13   6      344.65      339.91     28.59 o 
   5  13   6        4.01      -11.16     17.22 o 
   6  13   6       39.17       36.40     19.14 o 
   7  13   6       72.83       48.15     17.47 o 
   8  13   6       88.54       80.98     18.99 o 
   9  13   6       15.74      -44.30     29.53 o 
  -2  14   6      680.50      649.22     46.08 o 
  -1  14   6       35.52       68.15     21.92 o 
   0  14   6        5.00        4.00     16.50 o 
   1  14   6      300.64      247.65     34.75 o 
   2  14   6       14.14       15.01     18.29 o 
   3  14   6        6.84       17.91     15.67 o 
   4  14   6       56.31       78.98     21.83 o 
   5  14   6        4.63       -3.56     18.86 o 
   6  14   6       19.37       22.76     16.49 o 
   7  14   6       28.03       25.75     23.06 o 
   8  14   6       56.90       26.81     18.02 o 
   0  15   6        7.05      -13.24     16.57 o 
   1  15   6        2.55        9.57     19.58 o 
   2  15   6       45.81       22.40     19.47 o 
   3  15   6       17.13        0.36     14.42 o 
   4  15   6       16.21       24.35     18.71 o 
   5  15   6       24.75       18.99     18.14 o 
  -5 -10   7       65.08       78.08     18.59 o 
  -4 -10   7      163.40      203.62     28.05 o 
  -3 -10   7        7.49       -7.79     15.97 o 
  -2 -10   7        6.21       12.86     15.70 o 
  -1 -10   7      317.09      396.58     33.01 o 
   0 -10   7        7.56       25.67     17.51 o 
   1 -10   7       16.99       10.46     15.83 o 
  -7  -9   7      126.82      174.69     25.46 o 
  -6  -9   7       43.48       40.86     17.16 o 
  -5  -9   7        5.03       15.35     16.10 o 
  -4  -9   7       77.99      127.20     31.13 o 
  -3  -9   7        0.45      -20.50     30.38 o 
  -2  -9   7       16.75       10.92     26.96 o 
  -1  -9   7      163.52      156.61     21.85 o 
   0  -9   7       23.00       11.40     14.96 o 
   1  -9   7        5.01       14.36     18.77 o 
   2  -9   7      424.28      448.56     32.97 o 
   3  -9   7       17.52       40.36     17.75 o 
  -8  -8   7       99.20       50.76     18.53 o 
  -7  -8   7       81.79       73.08     19.74 o 
  -6  -8   7        6.07       -1.05     20.17 o 
  -5  -8   7       82.22       65.66     17.15 o 
  -4  -8   7        0.30      -24.15     24.06 o 
  -3  -8   7      221.56      190.51     22.04 o 
  -2  -8   7       13.36       14.50     13.11 o 
  -1  -8   7        0.26       -6.07     12.87 o 
   0  -8   7      270.12      307.38     46.73 o 
   1  -8   7        8.51       -6.34     17.73 o 
   2  -8   7      346.27      370.83     24.06 o 
   3  -8   7       37.16       54.40     13.55 o 
   4  -8   7       17.51       12.04     14.18 o 
   5  -8   7      617.54      719.18     43.42 o 
  -9  -7   7       26.23        8.30     15.36 o 
  -8  -7   7      266.86      260.03     27.16 o 
  -7  -7   7        0.02       -4.97     13.24 o 
  -6  -7   7      186.08      175.93     21.84 o 
  -5  -7   7      217.47      226.21     23.74 o 
  -4  -7   7        0.02      -16.80     11.20 o 
  -3  -7   7      334.70      282.51     25.19 o 
  -2  -7   7      116.03      125.32     15.15 o 
  -1  -7   7       21.32       14.65     12.68 o 
   0  -7   7        0.03        7.26      8.61 o 
   1  -7   7       23.36       22.64     10.71 o 
   2  -7   7       29.07       31.81     11.36 o 
   3  -7   7      266.40      285.82     20.94 o 
   4  -7   7        0.35       11.51     14.84 o 
   5  -7   7       55.67       41.80     27.98 o 
   6  -7   7      150.60      146.34     24.81 o 
 -10  -6   7       52.17       62.41     40.88 o 
  -9  -6   7        0.07        1.10     13.67 o 
  -8  -6   7       34.07       32.63     24.28 o 
  -7  -6   7      154.72      168.01     33.96 o 
  -6  -6   7        0.87        5.10     13.13 o 
  -5  -6   7      472.71      456.35     28.39 o 
  -4  -6   7       81.98       90.03     17.64 o 
  -3  -6   7      164.40      167.99     15.48 o 
  -2  -6   7      480.74      476.14     22.15 o 
  -1  -6   7       36.58       27.54     10.66 o 
   0  -6   7      862.01      844.04     33.36 o 
   1  -6   7      173.06      190.68     16.81 o 
   2  -6   7       35.73       28.58     11.36 o 
   3  -6   7      285.98      294.13     24.01 o 
   4  -6   7       59.97       66.01     12.85 o 
   5  -6   7       57.25       49.99     18.28 o 
   6  -6   7        9.52       23.08     15.34 o 
   7  -6   7        9.03        8.66     15.51 o 
 -10  -5   7        3.27      -35.21     31.42 o 
  -9  -5   7       34.94       13.00     28.53 o 
  -8  -5   7      203.33      231.86     23.55 o 
  -7  -5   7        4.36        1.43     12.28 o 
  -6  -5   7        3.93        0.52     12.20 o 
  -5  -5   7       40.06       35.27     10.86 o 
  -4  -5   7      107.18      125.75     13.99 o 
  -3  -5   7        7.05        9.49      8.93 o 
  -2  -5   7      462.74      434.58     20.80 o 
  -1  -5   7       59.04       55.46     11.17 o 
   0  -5   7        0.82       -9.88      8.16 o 
   1  -5   7      832.03      801.31     31.22 o 
   2  -5   7       25.42       15.65      9.34 o 
   3  -5   7      228.85      211.07     18.82 o 
   4  -5   7      196.28      210.24     28.06 o 
   5  -5   7       73.29       85.39     18.22 o 
   6  -5   7      153.12      166.03     32.62 o 
   7  -5   7       50.97       38.21     17.14 o 
   8  -5   7        5.09       14.77     15.48 o 
 -10  -4   7      184.12      261.16     49.08 o 
  -9  -4   7       14.23       21.02     18.98 o 
  -8  -4   7        0.19       -8.47     11.10 o 
  -7  -4   7       97.75      101.47     20.98 o 
  -6  -4   7       99.56       96.16     13.24 o 
  -5  -4   7      492.23      504.90     23.41 o 
  -4  -4   7        7.02        8.22      8.88 o 
  -3  -4   7        5.57       -2.36     12.45 o 
  -2  -4   7     1176.62     1136.81     29.87 o 
  -1  -4   7      337.75      326.64     20.29 o 
   0  -4   7       63.16       61.81     11.31 o 
   1  -4   7       36.92       45.64     10.41 o 
   2  -4   7     1168.90     1210.52     36.78 o 
   3  -4   7       67.51       65.17     11.17 o 
   4  -4   7      199.37      194.44     15.91 o 
   5  -4   7      522.43      532.72     36.49 o 
   6  -4   7       81.01       85.34     17.82 o 
   7  -4   7       45.66       43.09     31.24 o 
   8  -4   7       41.39       43.80     16.77 o 
   9  -4   7       40.84       31.94     21.92 o 
 -10  -3   7       32.47       54.50     29.75 o 
  -9  -3   7       12.42      -14.92     16.84 o 
  -8  -3   7      270.56      304.72     47.47 o 
  -7  -3   7      323.35      373.60     21.30 o 
  -6  -3   7       12.56       25.12     10.46 o 
  -5  -3   7      790.53      795.86     33.31 o 
  -4  -3   7      107.13      103.67     17.16 o 
  -3  -3   7       81.35      109.24     12.44 o 
  -2  -3   7      452.40      457.80     20.07 o 
  -1  -3   7      730.62      749.34     23.66 o 
   0  -3   7       92.14       90.28     11.48 o 
   1  -3   7        0.28        7.19      7.30 o 
   2  -3   7     1266.71     1303.40     31.03 o 
   3  -3   7       49.83       56.01     10.31 o 
   4  -3   7       28.03       17.62      8.10 o 
   5  -3   7       49.82       56.08     10.69 o 
   6  -3   7      185.24      189.47     22.72 o 
   7  -3   7      103.73       87.43     18.31 o 
   8  -3   7       49.26       52.05     17.07 o 
   9  -3   7       66.39       44.19     17.49 o 
 -11  -2   7        0.13       -2.17     25.17 o 
 -10  -2   7        9.41      -21.85     22.88 o 
  -9  -2   7        0.56      -16.91     16.25 o 
  -8  -2   7       11.41        4.19      9.16 o 
  -7  -2   7       81.47       83.79     12.87 o 
  -6  -2   7        2.11        4.25     11.64 o 
  -5  -2   7      149.95      159.22     16.06 o 
  -4  -2   7     1860.16     1770.96     35.77 o 
  -3  -2   7       20.23       17.91     13.30 o 
  -2  -2   7      124.37      116.58     11.79 o 
  -1  -2   7     4629.55     4460.16     79.96 o 
   0  -2   7       18.41       24.85      8.08 o 
   1  -2   7       23.84       23.97     11.36 o 
   2  -2   7     1056.11     1081.43     33.66 o 
   3  -2   7      219.54      203.68     17.09 o 
   4  -2   7       29.50       31.72      8.90 o 
   5  -2   7       38.38       33.47      9.06 o 
   6  -2   7       12.53       17.02     18.33 o 
   7  -2   7        4.69        5.66     12.42 o 
   8  -2   7        2.48       -1.77     13.85 o 
   9  -2   7       73.58       65.18     23.35 o 
  10  -2   7       26.58       48.90     20.40 o 
 -11  -1   7       45.12       17.16     29.46 o 
 -10  -1   7        4.17       -6.02     24.72 o 
  -9  -1   7      156.94      179.35     35.92 o 
  -8  -1   7       96.61       83.46     12.73 o 
  -7  -1   7      176.77      150.88     26.64 o 
  -6  -1   7       57.75       58.55     11.08 o 
  -5  -1   7      314.94      306.52     17.54 o 
  -4  -1   7      304.35      308.49     17.04 o 
  -3  -1   7       11.48       14.78      7.99 o 
  -2  -1   7      246.99      230.44     16.97 o 
  -1  -1   7       16.60       -4.22      6.54 o 
   0  -1   7        2.32        2.89      6.71 o 
   1  -1   7       29.99       14.10      7.35 o 
   2  -1   7     1347.32     1254.75     28.23 o 
   3  -1   7       19.55       20.62      8.10 o 
   4  -1   7        3.35        6.18      7.05 o 
   5  -1   7      396.57      356.07     18.62 o 
   6  -1   7       73.97       85.04     21.76 o 
   7  -1   7        1.28        3.41     11.86 o 
   8  -1   7       80.07       82.71     18.32 o 
   9  -1   7      105.43      108.59     29.24 o 
  10  -1   7        0.31      -17.08     21.48 o 
 -11   0   7       29.41       11.67     28.80 o 
 -10   0   7      204.97      196.57     38.96 o 
  -9   0   7      144.06      167.85     35.46 o 
  -8   0   7       28.42       12.11     10.96 o 
  -7   0   7       95.54       87.81     12.12 o 
  -6   0   7      431.60      410.97     19.55 o 
  -5   0   7       20.48       12.89      8.20 o 
  -4   0   7        0.64       -3.82     13.81 o 
  -3   0   7      433.97      414.86     17.15 o 
  -2   0   7       14.43       16.23     11.31 o 
  -1   0   7       13.97        7.29      6.71 o 
   0   0   7        7.36        6.67      6.21 o 
   1   0   7       12.40        9.21      8.27 o 
   2   0   7      131.02      125.17     10.88 o 
   3   0   7       19.04       16.17      7.33 o 
   4   0   7        1.52        2.87      7.20 o 
   5   0   7      892.11      837.07     23.17 o 
   6   0   7      414.31      417.05     27.10 o 
   7   0   7       10.99       20.48     13.91 o 
   8   0   7      433.02      429.19     31.65 o 
   9   0   7      202.24      229.41     25.81 o 
  10   0   7        0.31       15.49     28.45 o 
  11   0   7        9.70       -4.74     17.01 o 
 -11   1   7        0.04       14.77     29.51 o 
 -10   1   7        8.72       12.28     25.96 o 
  -9   1   7        6.77      -10.00     20.96 o 
  -8   1   7      212.08      190.37     34.61 o 
  -7   1   7      177.64      172.63     17.20 o 
  -6   1   7      134.99      137.15     13.09 o 
  -5   1   7      713.55      684.08     22.51 o 
  -4   1   7      137.06      142.75     12.09 o 
  -3   1   7      298.00      272.42     14.49 o 
  -2   1   7      194.50      178.76     11.46 o 
  -1   1   7        7.47       11.30      6.11 o 
   0   1   7       87.07       45.85      7.63 o 
   1   1   7        0.00       -1.36      5.07 o 
   2   1   7       16.38        7.26      7.34 o 
   3   1   7      494.10      543.67     20.06 o 
   4   1   7       82.87      100.45     10.11 o 
   5   1   7       30.52       28.47      7.57 o 
   6   1   7      701.75      709.31     21.26 o 
   7   1   7       73.49       71.15     15.38 o 
   8   1   7      102.52      103.32     17.78 o 
   9   1   7       20.66       15.22     13.62 o 
  10   1   7        4.40       -1.43     13.47 o 
  11   1   7       57.82       52.22     22.05 o 
 -11   2   7      322.50      384.98     53.74 o 
 -10   2   7       76.88       70.52     31.27 o 
  -9   2   7        6.41       16.38     24.45 o 
  -8   2   7      230.99      271.83     40.34 o 
  -7   2   7       69.11       90.27     13.94 o 
  -6   2   7       78.40      102.35     26.38 o 
  -5   2   7       24.53        9.08      9.23 o 
  -4   2   7      362.58      384.43     16.71 o 
  -3   2   7      743.97      743.93     19.22 o 
  -2   2   7     1030.89      975.23     20.86 o 
  -1   2   7      482.06      488.45     15.49 o 
   0   2   7     1469.79     1383.38     37.00 o 
   1   2   7      119.50      115.05     15.39 o 
   2   2   7       10.22        2.06      5.38 o 
   3   2   7      658.37      589.24     18.29 o 
   4   2   7      657.52      670.24     19.98 o 
   5   2   7        1.05        6.91     10.24 o 
   6   2   7        0.29        2.56      6.48 o 
   7   2   7      365.80      377.90     47.83 o 
   8   2   7       66.63       75.76     16.07 o 
   9   2   7      140.42      126.66     20.03 o 
  10   2   7       47.68       35.57     15.83 o 
  11   2   7       34.49       57.55     19.12 o 
 -11   3   7       88.49      133.52     40.29 o 
 -10   3   7       68.24       68.53     31.71 o 
  -9   3   7       21.23        9.06     25.22 o 
  -8   3   7      641.83      647.38     53.21 o 
  -7   3   7      192.27      213.20     23.53 o 
  -6   3   7        2.74       11.29      9.16 o 
  -5   3   7      584.07      585.69     25.14 o 
  -4   3   7       83.69       96.94     19.43 o 
  -3   3   7       27.28       19.46      8.67 o 
  -2   3   7      207.41      252.88     29.23 o 
  -1   3   7      196.53      198.33     10.06 o 
   0   3   7      878.00      938.75     19.86 o 
   1   3   7     5387.68     5626.73     66.50 o 
   2   3   7      412.91      410.43     14.79 o 
   3   3   7     1386.41     1392.85     35.66 o 
   4   3   7     3838.32     3837.31     52.46 o 
   5   3   7        0.39        0.10      9.39 o 
   6   3   7      488.17      476.54     17.59 o 
   7   3   7      213.61      261.45     23.10 o 
   8   3   7       59.06       55.71     19.78 o 
   9   3   7       70.89       77.16     16.80 o 
  10   3   7        0.01       -4.51     12.62 o 
  11   3   7        2.05      -12.01     30.83 o 
  12   3   7       16.10        1.58     16.50 o 
 -11   4   7       69.43       74.39     35.90 o 
 -10   4   7       13.15      -33.93     24.35 o 
  -9   4   7       21.86       35.63     27.70 o 
  -8   4   7      117.97       97.58     30.62 o 
  -7   4   7       94.22      115.02     15.48 o 
  -6   4   7      196.69      221.16     27.54 o 
  -5   4   7     1995.43     1946.97     76.40 o 
  -4   4   7      561.54      555.59     23.59 o 
  -3   4   7      117.67      123.41     26.48 o 
  -2   4   7     3893.86     3919.89     65.75 o 
  -1   4   7      163.83      146.69     18.85 o 
   0   4   7        7.27        8.53      4.57 o 
   1   4   7     1075.79     1109.21     22.18 o 
   2   4   7       33.95       41.63      6.83 o 
   3   4   7       39.57       27.24      7.71 o 
   4   4   7      205.09      217.52     12.73 o 
   5   4   7      283.47      287.25     27.20 o 
   6   4   7      127.53      149.58     17.18 o 
   7   4   7      479.90      465.44     30.47 o 
   8   4   7       27.93       23.58     12.35 o 
   9   4   7        4.30       14.42     12.95 o 
  10   4   7        7.23       14.01     13.81 o 
  11   4   7      119.55       87.85     20.47 o 
  12   4   7        2.24        4.03     17.20 o 
 -10   5   7       43.05       20.88     30.44 o 
  -9   5   7        3.47      -18.25     23.30 o 
  -8   5   7      346.69      298.17     42.99 o 
  -7   5   7        6.27       24.68     11.00 o 
  -6   5   7       61.60       52.10     11.66 o 
  -5   5   7       26.99       24.68      9.99 o 
  -4   5   7      331.74      317.21     28.50 o 
  -3   5   7       44.82       37.66      9.54 o 
  -2   5   7     1228.11     1309.79     48.82 o 
  -1   5   7     1611.80     1566.32     36.68 o 
   0   5   7      582.70      576.03     16.89 o 
   1   5   7     2394.99     2605.11     54.62 o 
   2   5   7      579.59      609.12     17.30 o 
   3   5   7      231.03      257.33     23.06 o 
   4   5   7      419.81      452.20     16.27 o 
   5   5   7       55.44       60.39      9.24 o 
   6   5   7      202.16      211.95     13.60 o 
   7   5   7       20.57       20.86      7.26 o 
   8   5   7      383.62      343.08     25.69 o 
   9   5   7      321.51      299.77     26.49 o 
  10   5   7       43.70       29.44     15.61 o 
  11   5   7      337.51      278.99     39.97 o 
 -10   6   7       74.29       56.73     29.78 o 
  -9   6   7      542.02      505.66     54.04 o 
  -8   6   7        1.40        7.78     22.17 o 
  -7   6   7      393.51      289.89     41.20 o 
  -6   6   7      343.11      339.63     61.51 o 
  -5   6   7      437.69      452.00     23.74 o 
  -4   6   7      239.39      246.06     19.01 o 
  -3   6   7       32.81       26.55     18.13 o 
  -2   6   7      798.76      869.28     28.79 o 
  -1   6   7       27.01       11.28      8.73 o 
   0   6   7       57.10       75.37      7.88 o 
   1   6   7        7.82        4.31      5.54 o 
   2   6   7      227.64      166.53     12.89 o 
   3   6   7       72.26       71.73      8.96 o 
   4   6   7      300.46      295.63     16.50 o 
   5   6   7       16.83       27.82      8.27 o 
   6   6   7        6.99        5.40      7.45 o 
   7   6   7       12.17       18.85      8.30 o 
   8   6   7      283.11      263.94     30.70 o 
   9   6   7      146.96      179.37     27.81 o 
  11   6   7        0.01       38.01     24.05 o 
  12   6   7       27.03       70.13     31.57 o 
  -9   7   7       86.92       29.28     26.69 o 
  -8   7   7      234.92      193.17     37.01 o 
  -7   7   7       24.74        9.01     21.93 o 
  -6   7   7      947.31      957.08     33.73 o 
  -5   7   7      434.73      409.88     37.75 o 
  -4   7   7       47.56       46.06     11.69 o 
  -3   7   7      768.19      755.67     28.31 o 
  -2   7   7       83.76      101.37     26.86 o 
  -1   7   7       10.85       15.66      8.79 o 
   0   7   7        6.68        8.22     12.89 o 
   1   7   7       28.18       25.55      7.71 o 
   2   7   7      484.39      467.11     17.48 o 
   3   7   7        2.98       -2.22      6.15 o 
   4   7   7       87.22       84.78     10.31 o 
   5   7   7      230.09      237.91     14.78 o 
   6   7   7     1389.38     1377.88     58.28 o 
   7   7   7      249.16      232.22     29.78 o 
   8   7   7       93.45      108.43     29.99 o 
   9   7   7     1365.83     1257.40     74.66 o 
  10   7   7        3.18       20.73     23.45 o 
  11   7   7      278.20      300.20     49.40 o 
  12   7   7      281.10      393.17     56.21 o 
  -9   8   7      100.18       83.84     32.22 o 
  -8   8   7       34.18      -13.87     22.38 o 
  -7   8   7        4.52      -13.53     21.63 o 
  -6   8   7      383.34      377.96     34.10 o 
  -5   8   7       53.41       51.98     12.60 o 
  -4   8   7       47.42       70.46     13.32 o 
  -3   8   7     2555.07     2469.51     53.91 o 
  -2   8   7      122.86      122.16     15.06 o 
  -1   8   7      147.87      181.74     21.93 o 
   0   8   7      586.89      535.13     23.64 o 
   1   8   7       11.15       11.67      7.76 o 
   2   8   7     1343.34     1483.33     39.27 o 
   3   8   7     2287.61     2435.23     40.54 o 
   4   8   7      152.36      150.81     12.34 o 
   5   8   7     2828.82     2823.94     57.87 o 
   6   8   7     4677.16     4503.69     79.61 o 
   7   8   7        1.86        8.28     14.20 o 
   8   8   7      811.46      817.70     59.63 o 
   9   8   7      784.25      755.91     60.67 o 
  10   8   7      225.27      260.57     43.94 o 
  11   8   7       66.93       68.52     33.39 o 
  12   8   7        8.80       21.91     29.86 o 
  -8   9   7       25.38       17.18     26.86 o 
  -7   9   7      475.21      484.75     54.06 o 
  -6   9   7      516.56      524.90     28.58 o 
  -5   9   7      113.06      131.93     42.77 o 
  -4   9   7     1125.77     1169.29     37.95 o 
  -3   9   7      855.47      901.43     50.71 o 
  -2   9   7      103.70      114.77     26.92 o 
  -1   9   7     1208.49     1284.22     47.44 o 
   0   9   7     9585.34     9880.59    136.84 o 
   1   9   7      246.20      268.39     38.24 o 
   2   9   7     1032.68     1109.12     27.58 o 
   3   9   7     8382.63     8543.66    178.26 o 
   4   9   7      213.08      226.27     19.80 o 
   5   9   7       40.91       65.49     15.03 o 
   6   9   7      455.83      480.54     25.93 o 
   7   9   7       35.95       25.82     17.04 o 
   8   9   7      495.62      513.78     45.44 o 
   9   9   7      235.83      223.97     42.78 o 
  10   9   7       84.68       49.32     29.40 o 
  11   9   7      144.99      117.20     38.75 o 
  -7  10   7      446.69      377.27     50.02 o 
  -6  10   7      358.82      347.05     46.89 o 
  -5  10   7      210.79      200.16     20.94 o 
  -4  10   7       62.57       68.01     14.68 o 
  -3  10   7     1845.08     1816.77     47.97 o 
  -2  10   7       37.13       48.72     13.07 o 
  -1  10   7        4.75        8.92     10.28 o 
   0  10   7       40.24       36.79     11.34 o 
   1  10   7       93.45       95.63     18.75 o 
   2  10   7       18.62       16.60     11.69 o 
   3  10   7     2895.36     3046.21     63.30 o 
   4  10   7       52.29       56.06     12.71 o 
   5  10   7       20.47       12.02     15.44 o 
   6  10   7     2163.29     2052.90     52.47 o 
   7  10   7        0.05      -14.38     15.33 o 
   8  10   7       30.80       37.79     15.05 o 
   9  10   7        3.80        8.36     26.56 o 
  10  10   7      232.58      183.33     42.56 o 
  11  10   7      151.68      192.65     47.32 o 
  -6  11   7      165.76      119.27     33.27 o 
  -5  11   7      521.07      562.41     31.89 o 
  -4  11   7      121.44      113.98     18.20 o 
  -3  11   7       30.14       12.94     24.17 o 
  -2  11   7     1536.22     1464.74     43.42 o 
  -1  11   7       17.58       36.12     15.05 o 
   0  11   7     1262.45     1333.59     54.24 o 
   1  11   7      630.53      684.47     40.08 o 
   2  11   7      473.81      495.38     34.17 o 
   3  11   7      238.68      220.17     21.06 o 
   4  11   7       71.00       88.92     15.93 o 
   5  11   7       72.65       55.60     13.89 o 
   6  11   7      961.82      857.45     35.71 o 
   7  11   7      404.09      405.95     27.18 o 
   8  11   7       29.33       16.01     12.96 o 
   9  11   7      731.58      758.50     74.38 o 
  10  11   7      934.58     1031.47     79.70 o 
  -5  12   7       25.90       36.45     15.59 o 
  -4  12   7        9.95        8.38     15.21 o 
  -3  12   7      892.00      992.61     49.89 o 
  -2  12   7      371.65      439.71     39.86 o 
  -1  12   7      574.17      517.56     36.39 o 
   0  12   7     1343.71     1393.71     58.68 o 
   1  12   7      558.39      574.64     37.84 o 
   2  12   7      204.62      244.34     29.27 o 
   3  12   7      185.80      227.24     28.10 o 
   4  12   7      362.94      427.49     30.20 o 
   5  12   7       65.70       79.05     16.92 o 
   6  12   7       26.81       23.78     13.39 o 
   7  12   7     2063.95     2002.21     56.71 o 
   8  12   7       12.17       19.90     13.51 o 
   9  12   7      290.24      388.15     59.39 o 
  10  12   7      498.57      680.64     77.60 o 
  -4  13   7      494.21      471.19     43.03 o 
  -3  13   7      491.98      515.22     40.26 o 
  -2  13   7      121.65      121.80     25.47 o 
  -1  13   7       17.33       34.99     17.82 o 
   0  13   7      161.02      152.70     27.24 o 
   1  13   7     2390.59     2535.89     83.70 o 
   2  13   7      264.12      343.62     35.36 o 
   3  13   7      128.06      137.98     24.35 o 
   4  13   7     3795.74     3613.43    102.06 o 
   5  13   7       25.81        9.00     31.73 o 
   6  13   7      189.23      200.27     32.54 o 
   7  13   7      205.23      208.32     24.81 o 
   8  13   7      207.14      215.78     25.80 o 
   9  13   7       79.62       52.29     40.45 o 
  -2  14   7        5.40       21.81     19.13 o 
  -1  14   7      513.57      585.41     43.86 o 
   0  14   7        6.23       19.36     18.60 o 
   1  14   7        6.68       44.90     21.45 o 
   2  14   7      131.70      154.88     28.59 o 
   3  14   7        2.40       -9.13     14.05 o 
   4  14   7      731.25      780.12     48.06 o 
   5  14   7     1327.25     1554.76     65.95 o 
   6  14   7      124.75      186.67     30.14 o 
   7  14   7     1609.77     1647.29     56.52 o 
   1  15   7       32.92       39.59     21.60 o 
   2  15   7     1708.21     1803.89     76.16 o 
   3  15   7       56.16       44.39     20.37 o 
   4  15   7       49.12       70.13     21.80 o 
   5  15   7      106.00      111.59     26.03 o 
  -6  -9   8      910.95      998.98     45.49 o 
  -5  -9   8       40.54       61.23     24.87 o 
  -4  -9   8      138.08      166.08     23.37 o 
  -3  -9   8     1270.52     1378.40     66.39 o 
  -2  -9   8       35.60       28.82     16.89 o 
  -1  -9   8        7.65       20.62     18.27 o 
   0  -9   8      175.12      187.90     27.86 o 
   1  -9   8      448.14      507.04     35.41 o 
  -7  -8   8      419.16      445.22     34.99 o 
  -6  -8   8       72.36       56.49     16.55 o 
  -5  -8   8       48.40       29.05     23.96 o 
  -4  -8   8      190.40      216.73     25.51 o 
  -3  -8   8      124.29       86.77     31.76 o 
  -2  -8   8       34.67       47.28     17.70 o 
  -1  -8   8        1.08        2.50     13.51 o 
   0  -8   8      399.79      491.32     44.11 o 
   1  -8   8      162.10      140.28     16.98 o 
   2  -8   8       18.42       19.16     14.15 o 
   3  -8   8      167.18      168.70     19.06 o 
  -8  -7   8      224.02      233.08     29.73 o 
  -7  -7   8        8.30      -24.33     27.59 o 
  -6  -7   8       32.35       29.13     15.88 o 
  -5  -7   8        0.53       -2.17     16.46 o 
  -4  -7   8       82.95       92.15     30.74 o 
  -3  -7   8       65.51       50.29     15.06 o 
  -2  -7   8      464.45      484.27     30.59 o 
  -1  -7   8       87.74       99.22     18.22 o 
   0  -7   8      322.34      351.67     22.77 o 
   1  -7   8      584.99      622.10     26.55 o 
   2  -7   8       20.59       20.58     13.60 o 
   3  -7   8      284.82      321.55     23.15 o 
   4  -7   8      243.92      239.01     20.81 o 
   5  -7   8       28.24       40.25     37.39 o 
  -9  -6   8      148.32      123.59     21.02 o 
  -8  -6   8       45.76       50.71     24.13 o 
  -7  -6   8      102.34      141.21     26.24 o 
  -6  -6   8        2.82        0.83     17.61 o 
  -5  -6   8      552.00      630.48     33.06 o 
  -4  -6   8        6.33        3.77     12.13 o 
  -3  -6   8      123.05      131.98     15.83 o 
  -2  -6   8      592.94      618.62     25.50 o 
  -1  -6   8      103.32      120.21     14.89 o 
   0  -6   8       10.42        2.55     12.07 o 
   1  -6   8      144.62      112.17     23.59 o 
   2  -6   8      285.09      289.23     25.07 o 
   3  -6   8      136.17      154.48     16.27 o 
   4  -6   8        5.76       -6.16     13.52 o 
   5  -6   8       35.28       29.18     22.56 o 
   6  -6   8       86.82      114.55     24.61 o 
 -10  -5   8       23.48      -27.08     34.00 o 
  -9  -5   8       21.75       -6.22     16.78 o 
  -8  -5   8      180.86      202.41     30.19 o 
  -7  -5   8      266.40      233.92     24.55 o 
  -6  -5   8      140.03      169.21     38.59 o 
  -5  -5   8       41.64       11.77     10.24 o 
  -4  -5   8      146.84      150.17     18.75 o 
  -3  -5   8        9.98        7.26     13.31 o 
  -2  -5   8        6.03        3.81      9.36 o 
  -1  -5   8       10.35        2.24      9.55 o 
   0  -5   8       39.88       53.12     12.12 o 
   1  -5   8        0.23        4.79     10.95 o 
   2  -5   8        0.10        8.22      9.68 o 
   3  -5   8       18.39       24.63     10.68 o 
   4  -5   8        0.08       -2.74      9.26 o 
   5  -5   8      212.53      236.52     26.48 o 
   6  -5   8       78.52       75.24     19.01 o 
   7  -5   8       17.89       46.19     17.85 o 
  -9  -4   8       87.84       72.09     17.69 o 
  -8  -4   8       54.23       65.04     17.50 o 
  -7  -4   8      102.82      107.20     15.49 o 
  -6  -4   8       30.04       36.63     11.34 o 
  -5  -4   8       30.52       29.59     10.08 o 
  -4  -4   8      774.06      801.49     26.87 o 
  -3  -4   8       58.66       74.44     12.16 o 
  -2  -4   8      217.02      221.86     17.28 o 
  -1  -4   8      379.90      467.85     27.17 o 
   0  -4   8        7.83       15.95      9.72 o 
   1  -4   8      112.76      145.66     14.49 o 
   2  -4   8       41.30       30.57     14.42 o 
   3  -4   8       29.13       26.78     10.12 o 
   4  -4   8       17.75        5.48      9.18 o 
   5  -4   8      328.22      298.16     27.56 o 
   6  -4   8       11.51       25.71     15.16 o 
   7  -4   8       47.63       51.12     17.48 o 
   8  -4   8      117.19      145.90     25.36 o 
 -10  -3   8       74.15       74.33     32.08 o 
  -9  -3   8      288.73      322.33     42.61 o 
  -8  -3   8        0.67      -11.56     14.03 o 
  -7  -3   8      251.12      246.26     42.34 o 
  -6  -3   8      284.44      269.59     19.19 o 
  -5  -3   8       51.12       46.28     16.60 o 
  -4  -3   8       91.96       76.21     12.80 o 
  -3  -3   8       91.55       94.51     18.68 o 
  -2  -3   8       65.45       72.98     11.75 o 
  -1  -3   8     1498.12     1344.25     32.48 o 
   0  -3   8       67.67       85.07     12.17 o 
   1  -3   8       37.44       52.70     10.81 o 
   2  -3   8     1343.95     1357.64     33.15 o 
   3  -3   8       37.71       48.60     12.62 o 
   4  -3   8       31.80       29.10      9.65 o 
   5  -3   8      322.96      347.49     19.69 o 
   6  -3   8        5.30        8.82     12.32 o 
   7  -3   8        4.09       -5.08     18.49 o 
   8  -3   8       12.69       25.22     29.22 o 
   9  -3   8        4.67        4.52     15.47 o 
 -11  -2   8       18.85       -5.46     27.71 o 
 -10  -2   8       34.82       18.24     26.38 o 
  -9  -2   8      195.79      246.96     40.22 o 
  -8  -2   8        5.02       22.61     11.94 o 
  -7  -2   8      145.41      122.01     16.00 o 
  -6  -2   8      531.63      560.86     23.43 o 
  -5  -2   8       37.60       45.74     11.12 o 
  -4  -2   8     1200.99     1179.84     37.27 o 
  -3  -2   8      300.06      309.40     18.11 o 
  -2  -2   8       17.24       15.54      9.04 o 
  -1  -2   8      243.11      258.19     18.13 o 
   0  -2   8       42.91       44.21      9.68 o 
   1  -2   8        1.22       -6.95      7.54 o 
   2  -2   8      227.90      199.27     15.43 o 
   3  -2   8        2.71        9.09      8.55 o 
   4  -2   8      138.76      136.06     13.65 o 
   5  -2   8      289.41      296.61     18.43 o 
   6  -2   8        0.13      -10.53     17.34 o 
   7  -2   8      234.02      259.32     25.97 o 
   8  -2   8      118.60      153.54     23.23 o 
   9  -2   8       38.64       23.68     17.80 o 
 -11  -1   8       75.35       33.57     32.05 o 
 -10  -1   8      144.07      135.80     36.29 o 
  -9  -1   8        4.95       27.40     26.04 o 
  -8  -1   8       34.02       66.22     26.63 o 
  -7  -1   8      729.86      766.30     27.09 o 
  -6  -1   8      498.30      516.63     22.39 o 
  -5  -1   8        0.66        3.10     11.78 o 
  -4  -1   8      375.94      376.11     40.74 o 
  -3  -1   8      948.49      827.17     24.63 o 
  -2  -1   8        2.15        3.17      5.72 o 
  -1  -1   8      121.42      113.55     11.83 o 
   0  -1   8      296.72      274.53     20.07 o 
   1  -1   8        6.69        3.60      7.80 o 
   2  -1   8       83.14       72.00     10.71 o 
   3  -1   8      162.34      146.65     14.45 o 
   4  -1   8       85.07       70.21     12.53 o 
   5  -1   8       43.27       16.41     15.81 o 
   6  -1   8      198.19      225.71     23.17 o 
   7  -1   8       49.63       39.65     50.56 o 
   8  -1   8       33.86       30.75     15.97 o 
   9  -1   8      179.28      176.54     25.46 o 
  10  -1   8        0.07       -3.44     16.44 o 
 -11   0   8       97.46      125.58     38.69 o 
 -10   0   8       49.87       37.76     30.11 o 
  -9   0   8       36.89       25.06     25.48 o 
  -8   0   8       66.36       79.90     16.32 o 
  -7   0   8       88.01       65.35     16.03 o 
  -6   0   8       14.06       13.12     14.19 o 
  -5   0   8        1.37        9.29     15.17 o 
  -4   0   8        0.56       -1.56      7.33 o 
  -3   0   8      871.73      855.82     24.27 o 
  -2   0   8        0.12        6.24      7.57 o 
  -1   0   8       34.78       26.65      8.38 o 
   0   0   8     1181.47     1079.42     25.80 o 
   1   0   8       59.99       66.01      9.73 o 
   2   0   8       68.73       72.21     10.33 o 
   3   0   8       27.88       13.98      8.02 o 
   4   0   8      194.42      178.98     16.09 o 
   5   0   8       31.06       14.39     15.19 o 
   6   0   8        8.21       18.58     12.34 o 
   7   0   8       44.08       54.53     24.39 o 
   8   0   8       50.18       63.13     20.44 o 
   9   0   8        0.89       -8.97     13.61 o 
  10   0   8       10.15        2.94     16.36 o 
 -11   1   8      223.53      245.39     46.29 o 
 -10   1   8       88.45       89.15     32.52 o 
  -9   1   8      136.17      147.44     35.35 o 
  -8   1   8      960.12      987.72     37.92 o 
  -7   1   8      240.75      232.39     37.44 o 
  -6   1   8        2.56      -10.33      9.87 o 
  -5   1   8      323.93      311.93     22.02 o 
  -4   1   8      192.81      203.07     14.28 o 
  -3   1   8       39.03       40.92      8.73 o 
  -2   1   8      112.48      100.17     10.40 o 
  -1   1   8      151.02      162.10     11.96 o 
   0   1   8      793.85      833.78     22.09 o 
   1   1   8      235.15      256.59     18.61 o 
   2   1   8       63.33       56.07     10.76 o 
   3   1   8     1262.50     1204.79     27.71 o 
   4   1   8        9.90       13.08     10.53 o 
   5   1   8       55.70       40.53      9.68 o 
   6   1   8      154.25      164.77     13.61 o 
   7   1   8      130.86      120.27     18.54 o 
   8   1   8      171.37      172.54     22.10 o 
   9   1   8        8.48       22.15     14.22 o 
  10   1   8      222.93      273.20     28.87 o 
  11   1   8        9.12       17.65     18.61 o 
 -11   2   8       37.52       40.04     33.00 o 
 -10   2   8       26.33       -4.79     27.35 o 
  -9   2   8       23.93      -30.33     22.93 o 
  -8   2   8      193.21      199.59     37.77 o 
  -7   2   8        0.13       23.39     10.03 o 
  -6   2   8      122.11      137.58     16.45 o 
  -5   2   8     2209.40     2183.74     50.07 o 
  -4   2   8        9.29       -1.71      9.39 o 
  -3   2   8        1.79        1.04      6.47 o 
  -2   2   8     1297.47     1269.86     25.81 o 
  -1   2   8       10.80       12.85      9.93 o 
   0   2   8       45.54       43.07      9.14 o 
   1   2   8        4.01        4.93      6.49 o 
   2   2   8       45.13       34.95      7.19 o 
   3   2   8      255.10      239.15     13.69 o 
   4   2   8       86.59       86.60     10.63 o 
   5   2   8      166.19      135.67     22.01 o 
   6   2   8      694.21      672.68     21.70 o 
   7   2   8       51.01       45.50     15.35 o 
   8   2   8       76.55       74.00     16.98 o 
   9   2   8      172.82      189.90     23.00 o 
  10   2   8        0.08        1.76     14.01 o 
  11   2   8        0.06        6.12     16.14 o 
 -10   3   8      116.25       95.38     34.46 o 
  -9   3   8       90.97      132.13     33.90 o 
  -8   3   8       34.85       25.01     25.26 o 
  -7   3   8       43.54       57.03     13.09 o 
  -6   3   8      215.55      209.42     19.20 o 
  -5   3   8       72.25       75.81     13.61 o 
  -4   3   8      505.47      535.87     25.37 o 
  -3   3   8      321.46      286.90     20.33 o 
  -2   3   8     1827.84     1711.94     28.66 o 
  -1   3   8      129.70      131.87      9.58 o 
   0   3   8       56.96       61.92      7.86 o 
   1   3   8      887.89      758.40     20.10 o 
   2   3   8       55.98       66.05      8.66 o 
   3   3   8       20.02        9.27      6.91 o 
   4   3   8       15.15       15.03      7.54 o 
   5   3   8      337.50      300.45     21.14 o 
   6   3   8       24.63       14.94      7.65 o 
   7   3   8       84.11       74.96     17.68 o 
   8   3   8      193.35      190.77     21.95 o 
   9   3   8      347.36      352.45     29.22 o 
  10   3   8       52.92       36.55     16.55 o 
  11   3   8       29.61       33.09     17.21 o 
 -10   4   8      473.60      381.99     52.53 o 
  -9   4   8       13.83        3.14     26.06 o 
  -8   4   8       27.37       -9.35     22.40 o 
  -7   4   8     1124.67     1082.53     36.31 o 
  -6   4   8       31.41       50.21     11.61 o 
  -5   4   8        0.28        4.67     17.85 o 
  -4   4   8       13.44      -14.17     17.80 o 
  -3   4   8      173.34      151.40     27.73 o 
  -2   4   8      172.09      154.47     18.12 o 
  -1   4   8     1008.74     1010.25     51.97 o 
   0   4   8      244.64      236.17     21.46 o 
   1   4   8     2226.94     2234.92     35.46 o 
   2   4   8      827.91      834.13     21.24 o 
   3   4   8       39.75       34.51      7.43 o 
   4   4   8     2125.94     1983.58     46.86 o 
   5   4   8      304.33      322.95     16.28 o 
   6   4   8       24.06       18.68      7.63 o 
   7   4   8      376.97      433.37     28.06 o 
   8   4   8       40.95       43.64     14.79 o 
   9   4   8       25.26       34.12     15.12 o 
  10   4   8       15.32        4.38     13.33 o 
  11   4   8        0.48       -8.34     13.90 o 
 -10   5   8       16.61      -14.74     27.14 o 
  -9   5   8      164.09      139.83     37.22 o 
  -8   5   8      123.34      124.41     32.60 o 
  -7   5   8      283.76      280.89     27.97 o 
  -6   5   8      109.91      118.16     15.56 o 
  -5   5   8      124.29      137.15     18.56 o 
  -4   5   8     1454.25     1488.52     40.07 o 
  -3   5   8        0.86        4.78     20.73 o 
  -2   5   8       12.29        4.13      8.98 o 
  -1   5   8      175.45      136.38     14.70 o 
   0   5   8       30.88       43.75     14.68 o 
   1   5   8        3.41       -0.25      5.17 o 
   2   5   8      255.88      282.82     13.73 o 
   3   5   8      121.20      136.68     10.94 o 
   4   5   8      254.15      257.04     16.80 o 
   5   5   8       66.75       38.19     23.39 o 
   6   5   8       55.02       48.59      8.97 o 
   7   5   8      602.92      581.94     29.43 o 
   8   5   8        0.82       11.57     11.76 o 
   9   5   8       10.23        3.88     18.26 o 
  10   5   8      212.40      222.42     57.98 o 
  11   5   8       18.00       18.34     15.90 o 
  -9   6   8        1.54        6.30     22.82 o 
  -8   6   8        0.87       -1.10     20.96 o 
  -7   6   8        3.71       -4.05     20.51 o 
  -6   6   8      918.53      942.57     34.23 o 
  -5   6   8       19.56       29.02     11.16 o 
  -4   6   8      385.84      391.59     22.89 o 
  -3   6   8      953.96      901.84     31.26 o 
  -2   6   8       10.39        4.52      8.74 o 
  -1   6   8     1814.51     1813.51     42.70 o 
   0   6   8        3.87        1.17     12.64 o 
   1   6   8       14.36       20.07      6.64 o 
   2   6   8      660.92      631.37     19.69 o 
   3   6   8        1.42        2.14      6.86 o 
   4   6   8       51.36       25.26     16.65 o 
   5   6   8       37.63       52.79     10.95 o 
   6   6   8       33.64       49.04      9.07 o 
   7   6   8      152.62      152.59     12.99 o 
   8   6   8      130.69      108.74     17.70 o 
   9   6   8       27.00        4.41     12.74 o 
  10   6   8      301.74      322.20     40.12 o 
  -9   7   8      483.67      472.67     57.25 o 
  -8   7   8      116.36      138.62     34.46 o 
  -7   7   8        0.10      -28.97     19.31 o 
  -6   7   8      206.69      171.74     19.12 o 
  -5   7   8       89.09       93.97     15.05 o 
  -4   7   8        0.25       -4.43      9.09 o 
  -3   7   8      847.68      867.71     30.91 o 
  -2   7   8      260.20      232.57     18.72 o 
  -1   7   8       77.93       75.51     13.02 o 
   0   7   8     1763.84     1826.09     68.01 o 
   1   7   8       86.02       77.08     17.40 o 
   2   7   8      661.05      653.39     20.68 o 
   3   7   8       40.99       27.18      7.83 o 
   4   7   8        7.47        6.04      7.39 o 
   5   7   8      681.74      645.28     21.81 o 
   6   7   8       72.20       79.23     18.79 o 
   7   7   8       36.46       29.57      9.47 o 
   8   7   8       54.05       66.47     15.38 o 
   9   7   8       18.03       41.46     22.53 o 
  10   7   8       99.15      146.11     33.56 o 
  11   7   8       22.59       98.35     31.85 o 
  -8   8   8      592.75      506.62     56.60 o 
  -7   8   8        0.73      -15.25     21.79 o 
  -6   8   8      484.33      448.55     26.84 o 
  -5   8   8      113.68      111.28     18.39 o 
  -4   8   8       10.37       -1.40      9.71 o 
  -3   8   8      837.68      768.14     30.36 o 
  -2   8   8        5.99       -1.23      8.66 o 
  -1   8   8        4.25      -16.76     22.70 o 
   0   8   8       66.71       32.17     32.76 o 
   1   8   8       88.64      126.24     38.67 o 
   2   8   8       90.45      103.45     11.49 o 
   3   8   8     1270.12     1375.55     36.36 o 
   4   8   8      115.54      121.16     12.30 o 
   5   8   8      296.64      298.57     17.08 o 
   6   8   8      356.98      345.66     21.86 o 
   7   8   8        3.94        7.18     15.48 o 
   8   8   8      381.98      375.79     46.71 o 
   9   8   8       12.94       73.25     27.60 o 
  10   8   8        3.17       54.72     27.14 o 
  11   8   8       36.74       71.09     30.55 o 
  -8   9   8      200.20      105.91     35.31 o 
  -7   9   8      189.37      204.97     39.31 o 
  -6   9   8       94.35       77.39     15.57 o 
  -5   9   8     1432.10     1329.13     42.25 o 
  -4   9   8      135.65      143.89     17.78 o 
  -3   9   8       22.56       13.63     11.82 o 
  -2   9   8      438.96      404.27     30.24 o 
  -1   9   8        3.63       -6.16      6.80 o 
   0   9   8      650.04      713.55     31.51 o 
   1   9   8       36.49       41.90     14.82 o 
   2   9   8       13.39        4.41     15.60 o 
   3   9   8      316.02      297.49     17.14 o 
   4   9   8       30.47       27.23     14.24 o 
   5   9   8      206.51      206.30     19.37 o 
   6   9   8       25.48       38.40     12.23 o 
   7   9   8      302.31      272.81     22.18 o 
   8   9   8      441.36      465.12     54.43 o 
   9   9   8      109.32      158.48     38.07 o 
  10   9   8      164.18      235.49     45.02 o 
  11   9   8      471.67      506.23     63.24 o 
  -7  10   8        3.07       16.90     26.63 o 
  -6  10   8        6.75       19.68     24.69 o 
  -5  10   8      130.86      138.12     18.89 o 
  -4  10   8       22.59       -1.62     11.07 o 
  -3  10   8      158.26      147.87     18.54 o 
  -2  10   8     1258.52     1168.68    219.29 o 
  -1  10   8      140.06      153.29     17.25 o 
   0  10   8      395.80      395.82     22.91 o 
   1  10   8      198.09      213.30     18.39 o 
   2  10   8        3.93        6.79     11.65 o 
   3  10   8       53.56       61.04     17.19 o 
   4  10   8      613.52      576.75     28.42 o 
   5  10   8       17.79        8.54     10.60 o 
   6  10   8       29.37       41.39     12.70 o 
   7  10   8      489.85      533.63     29.48 o 
   8  10   8       27.35       13.06     16.78 o 
   9  10   8        1.05        6.51     25.31 o 
  10  10   8        8.74       30.27     30.50 o 
  11  10   8      156.68      166.51     45.44 o 
  -6  11   8      466.64      492.22     55.54 o 
  -5  11   8        1.69        3.77     12.09 o 
  -4  11   8        1.42        7.52     12.69 o 
  -3  11   8      963.59      910.23     36.20 o 
  -2  11   8      610.42      665.49     30.54 o 
  -1  11   8       36.75       25.64     16.00 o 
   0  11   8      841.07      853.56     45.43 o 
   1  11   8     3106.66     3211.89     90.63 o 
   2  11   8      110.62      110.09     20.71 o 
   3  11   8      328.53      423.59     36.89 o 
   4  11   8     2327.93     2307.66     73.37 o 
   5  11   8      100.46      112.35     18.00 o 
   6  11   8      136.20      136.65     34.72 o 
   7  11   8      135.76      137.19     18.99 o 
   8  11   8        1.98       12.76     11.80 o 
   9  11   8      132.72      149.56     40.87 o 
  10  11   8       70.12      127.52     42.14 o 
  -5  12   8      248.07      251.98     25.30 o 
  -4  12   8      922.52      947.23     51.25 o 
  -3  12   8      250.18      269.76     32.47 o 
  -2  12   8      446.62      409.05     37.53 o 
  -1  12   8       15.87       28.80     17.94 o 
   0  12   8      116.73      125.72     24.37 o 
   1  12   8       93.97       64.30     19.39 o 
   2  12   8      208.11      195.68     27.24 o 
   3  12   8       15.34       55.14     17.32 o 
   4  12   8      164.16      180.74     27.01 o 
   5  12   8        1.71        0.82     13.04 o 
   6  12   8       19.93        8.78     12.75 o 
   7  12   8      658.73      726.11     71.25 o 
   8  12   8       36.28       58.88     16.67 o 
   9  12   8       60.96       43.75     33.61 o 
  -4  13   8      716.78      785.99     49.22 o 
  -3  13   8       12.33      -12.04     13.96 o 
  -2  13   8       17.85        9.06     16.90 o 
  -1  13   8     1538.20     1535.92     65.08 o 
   0  13   8      261.84      288.56     34.09 o 
   1  13   8      124.29      150.00     27.66 o 
   2  13   8      486.79      554.55     39.30 o 
   3  13   8      173.45      238.81     30.70 o 
   4  13   8       65.07       41.39     17.92 o 
   5  13   8        4.31       13.98     15.13 o 
   6  13   8       31.09       24.84     16.73 o 
   7  13   8        6.45      -14.11     21.85 o 
   8  13   8       16.02      -17.40     13.93 o 
  -2  14   8      296.53      302.41     37.07 o 
  -1  14   8       89.54       69.00     23.76 o 
   0  14   8      390.66      390.75     40.36 o 
   1  14   8       98.16      118.36     26.24 o 
   2  14   8      240.75      256.83     33.87 o 
   3  14   8        4.45       -3.45     14.50 o 
   4  14   8       13.91        5.97     16.98 o 
   5  14   8       77.88      102.19     23.13 o 
   6  14   8      134.58      104.37     23.65 o 
   7  14   8       49.23       57.33     21.35 o 
   1  15   8        1.20        4.52     17.12 o 
   2  15   8      343.38      283.32     36.46 o 
   3  15   8      134.29      140.79     27.54 o 
   4  15   8       15.93       26.49     18.01 o 
   5  15   8      388.53      423.68     42.03 o 
  -5  -8   9      371.31      310.01     54.32 o 
  -4  -8   9       77.25      118.28     20.57 o 
  -3  -8   9       89.86       56.26     30.65 o 
  -2  -8   9       24.98        5.88     24.33 o 
  -1  -8   9      198.29      172.54     23.68 o 
   0  -8   9       61.94       64.64     25.92 o 
   1  -8   9       44.41       84.20     19.54 o 
   2  -8   9      148.65      165.62     19.28 o 
  -7  -7   9       23.11        9.53     15.95 o 
  -6  -7   9       59.53       52.41     17.93 o 
  -5  -7   9     1123.75     1299.43     48.29 o 
  -4  -7   9       33.18       26.99     13.44 o 
  -3  -7   9        0.36       17.33     14.41 o 
  -2  -7   9     1386.22     1430.78     48.99 o 
  -1  -7   9        0.87      -14.44     17.87 o 
   0  -7   9       20.33       17.46     13.06 o 
   1  -7   9      227.46      242.06     20.88 o 
   2  -7   9       65.73       81.63     14.88 o 
   3  -7   9       32.71       19.83     12.74 o 
   4  -7   9       71.67       83.32     23.47 o 
  -8  -6   9      572.26      631.20     37.02 o 
  -7  -6   9        8.07       25.77     27.28 o 
  -6  -6   9      155.36      207.91     29.38 o 
  -5  -6   9      350.92      367.76     36.59 o 
  -4  -6   9       18.09       13.02     13.61 o 
  -3  -6   9       42.48       36.99     11.72 o 
  -2  -6   9      121.82      117.78     15.72 o 
  -1  -6   9        8.60        0.78     11.13 o 
   0  -6   9       13.75       33.41     12.43 o 
   1  -6   9     1196.67     1194.18     80.68 o 
   2  -6   9       48.93       31.74     11.98 o 
   3  -6   9      136.20      137.02     16.48 o 
   4  -6   9      563.18      551.46     26.38 o 
   5  -6   9       27.31       29.08     16.27 o 
  -9  -5   9       58.81       67.71     22.41 o 
  -8  -5   9      161.01      175.65     23.84 o 
  -7  -5   9      582.68      666.91     35.11 o 
  -6  -5   9        0.15      -16.90     11.27 o 
  -5  -5   9       50.29       57.81     12.97 o 
  -4  -5   9       82.40       78.92     13.80 o 
  -3  -5   9      207.39      212.52     19.48 o 
  -2  -5   9        0.24       -6.29      9.86 o 
  -1  -5   9      271.90      289.31     20.64 o 
   0  -5   9      253.86      256.29     21.10 o 
   1  -5   9      147.92      144.32     18.66 o 
   2  -5   9      527.89      541.48     24.70 o 
   3  -5   9       22.51       34.12     13.60 o 
   4  -5   9      687.41      742.63     28.57 o 
   5  -5   9      175.98      142.03     23.21 o 
   6  -5   9      112.82      104.39     20.34 o 
  -9  -4   9      263.41      372.03     37.46 o 
  -8  -4   9       25.47       19.48     16.67 o 
  -7  -4   9        4.75       -4.11     10.72 o 
  -6  -4   9       10.70       16.90     11.33 o 
  -5  -4   9       56.96       59.04     12.90 o 
  -4  -4   9     1445.41     1412.30     36.58 o 
  -3  -4   9        3.61       -0.15     20.19 o 
  -2  -4   9       36.07       42.84     11.54 o 
  -1  -4   9     1821.38     1637.36     38.65 o 
   0  -4   9       64.98       51.58     11.87 o 
   1  -4   9       26.89       35.98     11.35 o 
   2  -4   9      136.70      152.82     18.37 o 
   3  -4   9      187.16      179.32     17.06 o 
   4  -4   9      101.89      110.67     18.55 o 
   5  -4   9       45.49       46.69     16.15 o 
   6  -4   9      124.14      157.49     26.45 o 
   7  -4   9      749.76      796.56     63.52 o 
  -9  -3   9        1.67        7.98     25.07 o 
  -8  -3   9      157.39      181.14     20.84 o 
  -7  -3   9      286.74      293.85     24.66 o 
  -6  -3   9       92.98       94.02     28.58 o 
  -5  -3   9      243.48      231.82     18.35 o 
  -4  -3   9      133.99       81.77     15.69 o 
  -3  -3   9      127.04      134.08     14.71 o 
  -2  -3   9      129.05      137.69     14.82 o 
  -1  -3   9      430.29      512.83     22.39 o 
   0  -3   9       56.63       76.62     15.09 o 
   1  -3   9       40.15       50.33     11.32 o 
   2  -3   9      948.01      953.14     29.21 o 
   3  -3   9      103.84      130.74     17.19 o 
   4  -3   9        7.52       15.28      9.79 o 
   5  -3   9        3.20       -3.88     11.72 o 
   6  -3   9      159.68      186.04     23.76 o 
   7  -3   9        1.83       -5.75     12.52 o 
   8  -3   9      496.60      500.65     38.68 o 
 -10  -2   9       18.93       43.73     29.07 o 
  -9  -2   9        5.04       -9.41     22.88 o 
  -8  -2   9        4.04        4.09     12.74 o 
  -7  -2   9        0.00       -6.60     11.84 o 
  -6  -2   9       45.13       37.10     11.77 o 
  -5  -2   9       12.05       15.76      9.88 o 
  -4  -2   9       31.31       22.03     17.79 o 
  -3  -2   9        6.46       11.63     10.44 o 
  -2  -2   9       21.13       34.97     10.25 o 
  -1  -2   9        3.09       -0.85      8.71 o 
   0  -2   9       14.92        8.89      8.99 o 
   1  -2   9       85.47       82.21     12.70 o 
   2  -2   9      655.00      668.89     24.51 o 
   3  -2   9       11.40       -5.41      8.63 o 
   4  -2   9      217.98      240.13     17.52 o 
   5  -2   9     1422.94     1410.18     37.59 o 
   6  -2   9      175.23      195.83     23.46 o 
   7  -2   9      255.12      249.33     26.55 o 
   8  -2   9       34.08       32.99     16.63 o 
   9  -2   9      143.16       88.58     25.07 o 
 -10  -1   9        2.29        6.58     26.81 o 
  -9  -1   9        6.21       18.27     24.79 o 
  -8  -1   9      594.13      626.10     34.66 o 
  -7  -1   9        7.74        5.75     11.66 o 
  -6  -1   9        3.41        3.04      9.91 o 
  -5  -1   9      220.03      206.30     16.78 o 
  -4  -1   9        2.18       -7.49      8.87 o 
  -3  -1   9       19.25        3.38      8.95 o 
  -2  -1   9       18.65        5.94      8.07 o 
  -1  -1   9        5.31        2.17     10.82 o 
   0  -1   9       77.70       81.92     12.09 o 
   1  -1   9        1.76        4.40      8.65 o 
   2  -1   9        3.33       -5.17      8.00 o 
   3  -1   9     1450.01     1445.01     38.82 o 
   4  -1   9       17.78       18.52     10.87 o 
   5  -1   9      458.81      455.80     21.12 o 
   6  -1   9     1333.82     1275.26     46.47 o 
   7  -1   9       43.27       49.79     16.51 o 
   8  -1   9      944.33     1021.00     45.23 o 
   9  -1   9      125.03      109.86     21.41 o 
 -10   0   9        4.43      -20.49     26.35 o 
  -9   0   9       15.68       44.37     27.75 o 
  -8   0   9       97.46       84.62     20.64 o 
  -7   0   9        9.82       10.27     11.34 o 
  -6   0   9       12.63       -4.28     19.50 o 
  -5   0   9      416.79      403.46     24.40 o 
  -4   0   9       95.59      101.81     12.47 o 
  -3   0   9      138.97      137.20     13.58 o 
  -2   0   9      465.85      446.39     25.18 o 
  -1   0   9        2.13      -11.35      7.71 o 
   0   0   9      813.73      815.60     29.73 o 
   1   0   9      155.79      151.60     15.19 o 
   2   0   9       28.43       30.30      9.64 o 
   3   0   9      569.36      572.27     21.63 o 
   4   0   9       29.05       45.62     10.37 o 
   5   0   9        5.33        7.36      8.29 o 
   6   0   9      153.87      131.73     19.62 o 
   7   0   9        4.24       -9.06     12.70 o 
   8   0   9      142.34      140.67     21.87 o 
   9   0   9      463.34      484.29     37.15 o 
  10   0   9        1.89        1.50     16.06 o 
 -10   1   9       95.93      131.50     38.19 o 
  -9   1   9      162.77      165.09     36.56 o 
  -8   1   9       69.69       43.57     12.73 o 
  -7   1   9       46.65       40.71     25.82 o 
  -6   1   9      109.92      105.76     16.05 o 
  -5   1   9      129.80      141.70     17.13 o 
  -4   1   9        4.88       -0.57      9.71 o 
  -3   1   9       23.42       38.61      9.24 o 
  -2   1   9      717.69      755.06     22.59 o 
  -1   1   9      308.68      330.82     27.51 o 
   0   1   9      202.94      230.04     30.20 o 
   1   1   9     2107.63     2127.04     90.30 o 
   2   1   9      246.53      250.28     15.87 o 
   3   1   9      465.72      475.29     24.21 o 
   4   1   9     1122.82     1101.22     28.58 o 
   5   1   9        0.11       -1.76      9.13 o 
   6   1   9      137.45      121.83     19.10 o 
   7   1   9      140.25      124.27     19.88 o 
   8   1   9       64.15       65.21     17.20 o 
   9   1   9      218.79      229.60     26.45 o 
  10   1   9       21.55       45.14     18.75 o 
 -10   2   9      794.32      877.34     69.03 o 
  -9   2   9        0.48      -22.19     23.17 o 
  -8   2   9        6.75       -2.51     11.39 o 
  -7   2   9      500.06      574.81     28.81 o 
  -6   2   9      116.74      112.46     16.43 o 
  -5   2   9        8.67       -5.53     14.96 o 
  -4   2   9        0.16      -11.35     16.26 o 
  -3   2   9      370.01      379.43     22.13 o 
  -2   2   9       76.98       77.22     13.04 o 
  -1   2   9       59.42       61.10      9.05 o 
   0   2   9       10.34       15.07     10.43 o 
   1   2   9        9.64        1.95      7.34 o 
   2   2   9      181.87      189.92     16.79 o 
   3   2   9      266.81      286.77     16.54 o 
   4   2   9     1049.84      970.26     26.56 o 
   5   2   9      719.17      658.50     22.92 o 
   6   2   9      408.16      420.83     20.05 o 
   7   2   9      598.37      583.60     34.07 o 
   8   2   9      295.77      250.43     25.76 o 
   9   2   9       30.28       24.18     15.03 o 
  10   2   9        5.50       -0.55     14.49 o 
 -10   3   9      260.56      285.78     48.31 o 
  -9   3   9        7.79        2.33     24.84 o 
  -8   3   9       60.37       42.52     28.26 o 
  -7   3   9      921.28      809.77     78.04 o 
  -6   3   9       37.33       28.61     12.33 o 
  -5   3   9       10.29       10.68     17.75 o 
  -4   3   9     1323.45     1294.48     38.66 o 
  -3   3   9      111.26      110.04     14.77 o 
  -2   3   9       15.28       11.34      9.16 o 
  -1   3   9      535.24      508.85     17.25 o 
   0   3   9        2.91        0.88      8.79 o 
   1   3   9        8.53        1.37      7.51 o 
   2   3   9       29.48       25.01      8.29 o 
   3   3   9        0.00        2.13      7.08 o 
   4   3   9      171.15      190.24     14.91 o 
   5   3   9       18.54       37.32      9.41 o 
   6   3   9      247.15      255.52     16.65 o 
   7   3   9     1224.47     1098.44     49.38 o 
   8   3   9      170.33      224.52     24.98 o 
   9   3   9      314.40      321.39     29.52 o 
  10   3   9      656.16      651.00     37.93 o 
  11   3   9      218.04      235.63     29.26 o 
 -10   4   9       16.36       25.15     30.58 o 
  -9   4   9        5.61        4.27     26.61 o 
  -8   4   9      189.49      173.01     37.31 o 
  -7   4   9       83.77       61.39     27.91 o 
  -6   4   9      190.57      188.63     25.13 o 
  -5   4   9      197.33      243.58     48.12 o 
  -4   4   9      511.96      503.26     25.76 o 
  -3   4   9       59.18       48.33     19.56 o 
  -2   4   9       50.98       34.30     10.77 o 
  -1   4   9     1849.36     1859.60     70.21 o 
   0   4   9      130.65      132.34     12.68 o 
   1   4   9      365.96      366.47     21.44 o 
   2   4   9     2226.74     2055.98     71.66 o 
   3   4   9       48.81       45.02      9.00 o 
   4   4   9       87.48       82.00     10.63 o 
   5   4   9       94.75       75.78     16.19 o 
   6   4   9        8.02        9.85     16.86 o 
   7   4   9      125.90      150.67     19.72 o 
   8   4   9      111.93      114.46     19.20 o 
   9   4   9       25.00       20.88     15.50 o 
  10   4   9      730.33      744.71     39.25 o 
  11   4   9        4.17       16.55     16.33 o 
  -9   5   9      802.80      881.53     66.41 o 
  -8   5   9        2.70       12.76     23.41 o 
  -7   5   9       35.37       13.94      9.11 o 
  -6   5   9      364.68      387.20     24.87 o 
  -5   5   9      105.70      103.68     16.42 o 
  -4   5   9        0.18        4.64     20.18 o 
  -3   5   9       12.67       13.33      9.44 o 
  -2   5   9      481.31      460.50     24.39 o 
  -1   5   9       23.01       21.69      9.93 o 
   0   5   9      126.51      126.53     14.49 o 
   1   5   9        2.65        2.93      6.20 o 
   2   5   9      622.86      612.29     20.51 o 
   3   5   9      264.64      289.57     15.99 o 
   4   5   9      506.66      445.15     22.08 o 
   5   5   9     1568.77     1502.88     68.30 o 
   6   5   9      729.36      669.30     26.34 o 
   7   5   9      252.33      275.45     24.51 o 
   8   5   9      314.01      333.67     27.63 o 
   9   5   9      145.71      160.14     22.14 o 
  10   5   9        7.33       17.52     18.54 o 
  11   5   9        7.11        5.54     16.55 o 
  -9   6   9      207.14      180.30     39.10 o 
  -8   6   9       17.88      -28.47     18.98 o 
  -7   6   9       76.62       49.46     12.78 o 
  -6   6   9      951.43      972.58     62.04 o 
  -5   6   9       70.72       84.51     14.57 o 
  -4   6   9       80.79      103.00     15.05 o 
  -3   6   9      991.44      921.27     32.56 o 
  -2   6   9       57.56       45.34     11.45 o 
  -1   6   9      529.53      566.35     25.22 o 
   0   6   9        3.73        0.80      8.17 o 
   1   6   9      191.71      206.88     17.29 o 
   2   6   9     1182.55     1243.98     34.99 o 
   3   6   9     1633.08     1640.91     32.60 o 
   4   6   9      165.21      154.23     13.82 o 
   5   6   9     1418.29     1410.60     31.33 o 
   6   6   9      674.39      629.34     25.41 o 
   7   6   9       70.70       65.73     10.48 o 
   8   6   9     1132.75     1116.09     41.86 o 
   9   6   9        3.98       -3.90     13.03 o 
  10   6   9      124.90      130.72     21.90 o 
  -9   7   9       59.36       58.37     31.32 o 
  -8   7   9       74.68       40.56     25.79 o 
  -7   7   9        1.52      -20.66     20.41 o 
  -6   7   9      119.38      141.50     18.27 o 
  -5   7   9      254.10      286.03     22.72 o 
  -4   7   9      113.12      115.45     15.72 o 
  -3   7   9     1734.40     1616.78     44.01 o 
  -2   7   9       12.26       12.15      9.68 o 
  -1   7   9      682.18      645.03     26.94 o 
   0   7   9     4722.59     4568.46     78.38 o 
   1   7   9      215.21      196.14     17.48 o 
   2   7   9      352.15      355.12     16.89 o 
   3   7   9     2735.50     2603.26     53.21 o 
   4   7   9       11.49        6.15      6.46 o 
   5   7   9       68.18       61.58     17.39 o 
   6   7   9       21.64       18.46     10.96 o 
   7   7   9      103.98       72.58     12.28 o 
   8   7   9      537.46      493.64     40.47 o 
  10   7   9        3.21       26.55     21.59 o 
  11   7   9      404.22      373.55     51.77 o 
  -8   8   9      213.08      139.89     36.57 o 
  -7   8   9       59.01       22.61     25.75 o 
  -6   8   9      123.76      108.85     16.71 o 
  -5   8   9       16.55        9.47     11.23 o 
  -4   8   9      216.77      223.52     20.33 o 
  -3   8   9       17.93       10.37     10.88 o 
  -2   8   9      190.49      226.28     20.29 o 
  -1   8   9      425.70      433.75     30.23 o 
   0   8   9      336.22      368.68     29.17 o 
   1   8   9      284.83      272.16     26.95 o 
   2   8   9       64.70       66.15     12.44 o 
   3   8   9     1513.28     1492.99     32.72 o 
   4   8   9       22.25       33.78      8.93 o 
   5   8   9        5.64       -1.84      7.53 o 
   6   8   9     1034.46      976.85     33.92 o 
   7   8   9      102.34       75.99     13.47 o 
   8   8   9       71.50       75.62     27.14 o 
   9   8   9       16.21       27.70     22.60 o 
  10   8   9       11.78       87.54     30.91 o 
  11   8   9      328.29      349.75     52.54 o 
  -7   9   9       46.21       14.77     24.52 o 
  -6   9   9        0.17        9.12     11.91 o 
  -5   9   9      409.21      344.22     26.12 o 
  -4   9   9       16.80        2.48     17.58 o 
  -3   9   9       87.05      110.43     16.34 o 
  -2   9   9      385.42      374.19     26.33 o 
  -1   9   9      116.30       99.60     15.41 o 
   0   9   9        9.85       15.42      8.04 o 
   1   9   9        5.70       -4.28      8.86 o 
   2   9   9        1.88       -8.92      7.85 o 
   3   9   9      418.52      481.48     23.47 o 
   4   9   9      152.58      134.46     20.35 o 
   5   9   9        4.90        6.73     10.16 o 
   6   9   9     1044.20     1103.49     47.54 o 
   7   9   9        0.38       11.65     12.26 o 
   8   9   9       22.43        5.45     22.79 o 
   9   9   9      469.33      531.88     59.34 o 
  10   9   9      138.81      190.60     40.26 o 
  -7  10   9      241.67      320.65     48.69 o 
  -6  10   9       63.16       52.50     27.07 o 
  -5  10   9       27.30       26.71     13.70 o 
  -4  10   9      424.91      436.78     27.52 o 
  -3  10   9       77.76       77.49     14.96 o 
  -2  10   9      375.42      336.87     39.19 o 
  -1  10   9      201.21      256.42     29.55 o 
   0  10   9        1.23       -2.87      9.92 o 
   1  10   9      417.89      388.03     39.43 o 
   2  10   9        0.25       -0.88     11.86 o 
   3  10   9        2.45        3.37     11.83 o 
   4  10   9       20.02        0.90     12.05 o 
   5  10   9       11.60       10.77     15.42 o 
   6  10   9      263.89      260.65     22.84 o 
   7  10   9      127.73      112.95     50.15 o 
   8  10   9      124.95      165.76     37.79 o 
   9  10   9      515.14      539.57     62.02 o 
  10  10   9       16.40       50.81     32.78 o 
  -6  11   9       23.14       21.28     27.85 o 
  -5  11   9       68.93       62.58     16.38 o 
  -4  11   9       40.23       35.16     14.63 o 
  -3  11   9       24.27        1.33     10.69 o 
  -2  11   9        0.10       -5.02      7.90 o 
  -1  11   9      121.14      108.60     17.04 o 
   0  11   9      117.56      106.58     22.88 o 
   1  11   9      209.52      257.48     29.91 o 
   2  11   9       29.10       38.65     15.98 o 
   3  11   9       45.72       59.29     17.37 o 
   4  11   9      147.26      172.53     25.70 o 
   5  11   9      125.12      118.12     22.54 o 
   6  11   9        0.91       -1.06     11.19 o 
   7  11   9        4.10       -3.87     19.41 o 
   8  11   9       92.24       82.06     16.63 o 
   9  11   9      105.70       71.29     35.24 o 
  10  11   9       83.25      172.97     43.92 o 
  -5  12   9      127.32      122.73     20.28 o 
  -4  12   9       11.10       17.06     23.84 o 
  -3  12   9       16.76       42.64     19.04 o 
  -2  12   9       43.54       91.13     23.53 o 
  -1  12   9      261.53      233.88     30.64 o 
   0  12   9        0.00      -17.62     11.75 o 
   1  12   9      211.12      216.80     29.83 o 
   2  12   9      649.60      621.57     40.66 o 
   3  12   9       61.45       53.60     18.03 o 
   4  12   9      695.18      725.17     43.33 o 
   5  12   9      363.14      335.44     35.10 o 
   6  12   9      107.59      105.27     23.26 o 
   7  12   9      251.88      258.43     25.88 o 
   8  12   9        9.13       12.43     14.22 o 
   9  12   9        0.02      -39.31     26.21 o 
  -3  13   9      159.14      183.84     30.44 o 
  -2  13   9       62.24       58.26     22.36 o 
  -1  13   9       47.18       46.35     20.23 o 
   0  13   9       35.48       32.78     19.01 o 
   1  13   9       14.36       -7.29     15.89 o 
   2  13   9      144.30      181.30     28.45 o 
   3  13   9        9.70      -18.71     12.53 o 
   4  13   9       54.88       53.52     19.96 o 
   5  13   9      645.68      666.61     42.64 o 
   6  13   9       31.89       10.57     16.19 o 
   7  13   9      349.20      342.08     36.17 o 
   8  13   9      345.27      316.93     30.45 o 
  -1  14   9      563.85      498.34     45.76 o 
   0  14   9      433.52      424.72     43.17 o 
   1  14   9       84.07      116.61     27.47 o 
   2  14   9      528.89      534.91     40.95 o 
   3  14   9       77.30       61.03     19.84 o 
   4  14   9       73.32       98.92     25.03 o 
   5  14   9        5.69       21.86     17.21 o 
   6  14   9       75.63       80.59     22.96 o 
   7  14   9       30.43       34.33     18.71 o 
   2  15   9      172.23      231.72     35.68 o 
   3  15   9      828.65      772.98     49.71 o 
  -5  -7  10      113.70      116.83     20.73 o 
  -4  -7  10      230.85      255.71     27.75 o 
  -3  -7  10       63.79       34.01     47.44 o 
  -2  -7  10       13.87       32.22     17.93 o 
  -1  -7  10       27.41       21.32     25.52 o 
   0  -7  10        6.65       -3.66     13.30 o 
   1  -7  10       32.21       49.30     13.64 o 
   2  -7  10       42.80       25.88     13.63 o 
  -7  -6  10       67.46       70.08     21.83 o 
  -6  -6  10        0.11        6.75     13.87 o 
  -5  -6  10       51.55       21.19     15.74 o 
  -4  -6  10      554.41      565.25     36.24 o 
  -3  -6  10       38.19       40.99     15.83 o 
  -2  -6  10       85.86      119.87     16.88 o 
  -1  -6  10      436.19      529.22     39.68 o 
   0  -6  10       20.59       14.18     14.05 o 
   1  -6  10       58.55       43.60     14.32 o 
   2  -6  10      212.59      239.67     21.21 o 
   3  -6  10       22.10        9.92     12.15 o 
   4  -6  10      164.15      200.45     27.26 o 
  -8  -5  10      323.63      315.04     37.91 o 
  -7  -5  10        0.25      -19.17     12.78 o 
  -6  -5  10       46.17       42.67     16.41 o 
  -5  -5  10      475.99      532.06     26.93 o 
  -4  -5  10       12.78       18.80     11.55 o 
  -3  -5  10       31.71       21.62     10.83 o 
  -2  -5  10        7.53       11.27     11.46 o 
  -1  -5  10        5.21       10.52     15.86 o 
   0  -5  10       69.10       64.80     13.86 o 
   1  -5  10      226.47      212.92     23.08 o 
   2  -5  10      106.97       51.42     13.46 o 
   3  -5  10       39.91       21.96     11.97 o 
   4  -5  10        1.09      -15.68     10.45 o 
   5  -5  10       19.72       17.87     45.11 o 
  -8  -4  10        1.29      -19.28     15.55 o 
  -7  -4  10      105.00       64.39     17.15 o 
  -6  -4  10       96.32       94.09     15.04 o 
  -5  -4  10      101.10       90.10     14.81 o 
  -4  -4  10      806.08      644.41     27.44 o 
  -3  -4  10      283.50      233.79     19.29 o 
  -2  -4  10      398.57      349.53     39.29 o 
  -1  -4  10     1789.55     1613.37     39.87 o 
   0  -4  10      353.74      292.24     21.03 o 
   1  -4  10        2.57        9.34     11.30 o 
   2  -4  10      512.03      570.22     32.95 o 
   3  -4  10        0.93        5.58     10.38 o 
   4  -4  10      112.70      116.29     15.90 o 
   5  -4  10        0.67       -8.40     12.96 o 
   6  -4  10       29.05       57.39     18.13 o 
  -9  -3  10      711.37      851.40     62.72 o 
  -8  -3  10      123.69      144.82     20.94 o 
  -7  -3  10        0.27       25.84     16.56 o 
  -6  -3  10     1722.88     1701.54    105.54 o 
  -5  -3  10      173.70      176.80     17.15 o 
  -4  -3  10      142.05      120.75     17.42 o 
  -3  -3  10      214.11      246.33     18.78 o 
  -2  -3  10      287.18      255.70     18.84 o 
  -1  -3  10        9.32        9.44     10.31 o 
   0  -3  10      717.64      616.22     25.12 o 
   1  -3  10      470.99      426.91     22.72 o 
   2  -3  10      620.25      577.06     25.00 o 
   3  -3  10      982.16      958.46     36.36 o 
   4  -3  10        0.68        5.31      9.75 o 
   5  -3  10       46.40       45.11     16.27 o 
   6  -3  10      103.92       69.25     17.81 o 
   7  -3  10      446.25      395.66     34.56 o 
  -9  -2  10       42.64       52.47     30.46 o 
  -8  -2  10        9.97       30.28     26.86 o 
  -7  -2  10      235.41      238.03     23.38 o 
  -6  -2  10     1421.67     1362.05     44.22 o 
  -5  -2  10      113.45       99.76     20.54 o 
  -4  -2  10      252.32      233.59     19.05 o 
  -3  -2  10     5398.55     5078.08     91.06 o 
  -2  -2  10      120.97      138.23     24.54 o 
  -1  -2  10        2.54       12.26      9.50 o 
   0  -2  10     2112.78     2070.66     43.28 o 
   1  -2  10      151.57      135.65     15.08 o 
   2  -2  10       31.42       21.43     13.78 o 
   3  -2  10        4.96        1.16      9.95 o 
   4  -2  10      730.04      676.40     26.03 o 
   5  -2  10      922.89      874.85     30.38 o 
   6  -2  10        0.47        2.53     12.36 o 
   7  -2  10      574.87      542.01     36.39 o 
   8  -2  10      392.12      368.52     54.63 o 
  -9  -1  10      183.11      169.08     38.78 o 
  -8  -1  10      323.85      343.34     27.19 o 
  -7  -1  10      238.64      236.29     28.01 o 
  -6  -1  10     1065.46      946.80     36.63 o 
  -5  -1  10       70.56       44.14     13.75 o 
  -4  -1  10      360.45      374.33     20.33 o 
  -3  -1  10        3.52        9.06      8.67 o 
  -2  -1  10      641.56      577.51     22.86 o 
  -1  -1  10      471.20      449.90     21.18 o 
   0  -1  10     1480.28     1418.88     34.44 o 
   1  -1  10       55.84       48.20     10.86 o 
   2  -1  10        3.38       11.32     11.77 o 
   3  -1  10       34.93       39.78     13.96 o 
   4  -1  10       99.91      104.61     28.10 o 
   5  -1  10      206.83      201.76     17.31 o 
   6  -1  10      903.09      943.82     41.82 o 
   7  -1  10        0.36       -0.82     26.07 o 
   8  -1  10        3.08       20.08     15.86 o 
 -10   0  10      112.12      119.86     38.16 o 
  -9   0  10     1286.50     1344.77     78.16 o 
  -8   0  10     1504.54     1533.95     52.87 o 
  -7   0  10      661.82      738.20     33.37 o 
  -6   0  10      382.83      378.57     27.04 o 
  -5   0  10     1216.55     1246.96     40.70 o 
  -4   0  10      231.89      205.24     20.11 o 
  -3   0  10      108.85      107.41     20.42 o 
  -2   0  10      154.34      156.75     14.11 o 
  -1   0  10       66.86       69.78     14.57 o 
   0   0  10      326.21      336.45     24.37 o 
   1   0  10      963.67      980.61     27.96 o 
   2   0  10      693.83      688.49     43.37 o 
   3   0  10     3702.92     3548.58     57.59 o 
   4   0  10       16.58       18.80     11.05 o 
   5   0  10      837.19      873.61     27.96 o 
   6   0  10     1161.21     1149.67     46.73 o 
   7   0  10      822.71      886.08     44.77 o 
   8   0  10      333.12      311.93     57.17 o 
   9   0  10       19.95        6.07     33.83 o 
 -10   1  10      183.68      148.31     39.49 o 
  -9   1  10      209.62      163.20     38.50 o 
  -8   1  10      111.94       98.65     20.55 o 
  -7   1  10      968.36      949.91     37.14 o 
  -6   1  10     1629.21     1725.54     48.55 o 
  -5   1  10     1842.55     1950.48     50.98 o 
  -4   1  10     3565.62     3452.73     69.82 o 
  -3   1  10      994.39      988.21     34.93 o 
  -2   1  10      444.01      443.00     25.12 o 
  -1   1  10      527.58      533.40     20.98 o 
   0   1  10      338.48      335.46     25.90 o 
   1   1  10     4506.49     4491.96     80.18 o 
   2   1  10      898.53      938.82     48.94 o 
   3   1  10      419.51      428.70     27.98 o 
   4   1  10     8446.38     8328.67    103.89 o 
   5   1  10     1179.26     1158.14     35.67 o 
   6   1  10      308.13      337.20     29.22 o 
   7   1  10     1548.06     1592.85     53.63 o 
   8   1  10      322.18      335.02     31.49 o 
   9   1  10      442.33      484.55     63.49 o 
 -10   2  10     2431.62     2531.90    113.96 o 
  -9   2  10        0.02       12.73     27.20 o 
  -8   2  10       68.96       50.84     19.05 o 
  -7   2  10     1539.78     1642.75     48.44 o 
  -6   2  10       62.40       52.32     14.29 o 
  -5   2  10     1462.97     1482.13     44.23 o 
  -4   2  10     1653.30     1581.52    107.42 o 
  -3   2  10     1383.06     1396.07     87.38 o 
  -2   2  10    11862.98    12020.31    166.05 o 
  -1   2  10    11300.54    11415.36    128.25 o 
   0   2  10     2551.43     2598.47     44.40 o 
   1   2  10    12967.78    12954.84    143.23 o 
   2   2  10     6540.26     6370.37    101.52 o 
   3   2  10      107.67      102.69     12.22 o 
   4   2  10      388.29      377.93     19.39 o 
   5   2  10      435.56      433.32     21.32 o 
   6   2  10      248.31      284.44     18.81 o 
   7   2  10     1136.06     1062.62     42.88 o 
   8   2  10       55.16       28.41     15.56 o 
   9   2  10        0.33      -14.05     13.98 o 
  10   2  10      294.98      258.17     29.31 o 
  -9   3  10      431.01      441.97     55.68 o 
  -8   3  10       64.27       57.07     30.09 o 
  -7   3  10     4162.52     4561.06     97.85 o 
  -6   3  10      549.01      587.63     29.93 o 
  -5   3  10      786.12      787.44     32.38 o 
  -4   3  10     5156.86     5263.32     91.47 o 
  -3   3  10      104.46       94.13     15.26 o 
  -2   3  10     1253.85     1199.12     37.47 o 
  -1   3  10      157.91      154.92     17.33 o 
   0   3  10      382.94      377.46     20.11 o 
   1   3  10      231.66      249.88     23.04 o 
   2   3  10     5668.93     5519.38     73.61 o 
   3   3  10     1253.15     1172.75     36.02 o 
   4   3  10     2071.30     1988.58     52.19 o 
   5   3  10     3430.90     3354.01     54.81 o 
   6   3  10      189.11      176.71     15.35 o 
   7   3  10       60.03       86.43     17.87 o 
   8   3  10      410.19      387.43     31.72 o 
   9   3  10      239.95      235.23     53.57 o 
  10   3  10      423.96      409.97     34.97 o 
  -9   4  10       70.08       34.55     29.38 o 
  -8   4  10      297.15      294.73     45.50 o 
  -7   4  10       30.54       12.30     13.46 o 
  -6   4  10     1109.29     1085.72     53.67 o 
  -5   4  10      965.04      979.08     47.36 o 
  -4   4  10     4118.68     4125.27     78.45 o 
  -3   4  10     1812.35     1731.88     46.50 o 
  -2   4  10      793.36      793.25     31.09 o 
  -1   4  10     7839.14     7914.74    119.47 o 
   0   4  10      274.20      289.24     21.49 o 
   1   4  10       76.20       69.34     10.30 o 
   2   4  10      353.69      366.86     18.73 o 
   3   4  10      178.19      191.79     14.62 o 
   4   4  10      325.56      322.84     18.26 o 
   5   4  10      932.15      929.40     26.98 o 
   6   4  10      919.21      906.83     31.58 o 
   7   4  10     1070.16     1049.51     41.27 o 
   8   4  10      577.50      619.27     73.72 o 
   9   4  10      773.44      826.07     40.78 o 
  10   4  10      207.66      222.59     26.90 o 
  -9   5  10     1049.50     1004.83     73.43 o 
  -8   5  10       13.79       22.46     27.98 o 
  -7   5  10      812.05      854.70     57.12 o 
  -6   5  10      192.76      194.84     20.93 o 
  -5   5  10       13.86       22.05     12.44 o 
  -4   5  10     1422.42     1436.70     81.25 o 
  -3   5  10     1880.19     1823.44     52.14 o 
  -2   5  10       41.37        1.71     18.91 o 
  -1   5  10       93.66       57.59     22.56 o 
   0   5  10     2425.74     2406.01     52.99 o 
   1   5  10      211.65      180.39     17.59 o 
   2   5  10     1382.99     1395.66     39.97 o 
   3   5  10       94.30      109.59     15.21 o 
   4   5  10        8.07       -4.53     20.20 o 
   5   5  10        0.22       -8.06      7.73 o 
   6   5  10       54.06       53.25     15.69 o 
   7   5  10        1.27        4.57     11.83 o 
   8   5  10      574.26      536.32     31.74 o 
   9   5  10        8.92       -2.78     13.71 o 
  10   5  10       88.44       78.55     50.73 o 
  -9   6  10        0.08      -33.02     23.19 o 
  -8   6  10      747.26      726.55     59.59 o 
  -7   6  10      619.28      595.86     53.58 o 
  -6   6  10     1324.04     1426.67     45.15 o 
  -5   6  10      425.82      415.41     47.36 o 
  -4   6  10      116.41       80.97     14.48 o 
  -3   6  10      534.44      556.10     29.78 o 
  -2   6  10        5.81        7.17      9.24 o 
  -1   6  10       47.04       24.24     10.78 o 
   0   6  10     1149.17     1074.36     34.83 o 
   1   6  10       62.80       68.39     28.82 o 
   2   6  10      148.34      149.18     12.16 o 
   3   6  10     1497.29     1417.44     31.11 o 
   4   6  10      513.98      446.12     18.96 o 
   5   6  10      907.21      890.14     32.09 o 
   6   6  10       15.10       16.40     16.99 o 
   7   6  10      433.61      440.60     30.65 o 
   8   6  10       79.75       85.95     20.02 o 
   9   6  10      104.81       91.31     19.05 o 
  10   6  10      103.76      101.32     21.31 o 
  -8   7  10       45.27       54.73     29.72 o 
  -7   7  10        5.96      -15.73     20.81 o 
  -6   7  10      193.36      222.77     38.07 o 
  -5   7  10     1649.18     1692.17     48.58 o 
  -4   7  10      111.71      136.03     16.99 o 
  -3   7  10      113.84      108.21     15.73 o 
  -2   7  10      711.99      647.03     29.10 o 
  -1   7  10       82.41       64.39     13.43 o 
   0   7  10        7.68       19.76     20.81 o 
   1   7  10       64.55       84.05     13.63 o 
   2   7  10       24.39       18.60     14.48 o 
   3   7  10     2389.20     2323.51     51.68 o 
   4   7  10      315.79      242.91     61.35 o 
   5   7  10        0.30       -3.30      8.72 o 
   6   7  10     2198.51     1931.40     61.03 o 
   7   7  10       49.33       32.62     10.60 o 
   8   7  10      234.98      218.21     32.31 o 
  -8   8  10      533.24      497.97     58.21 o 
  -7   8  10        0.33      -22.41     21.66 o 
  -6   8  10       51.15       36.57     17.48 o 
  -5   8  10       22.59       24.50     12.95 o 
  -4   8  10        0.13        7.98     11.61 o 
  -3   8  10       58.65       76.69     14.42 o 
  -2   8  10     2397.35     2291.85     58.31 o 
  -1   8  10      109.63      115.79     16.05 o 
   0   8  10      604.06      607.10     46.36 o 
   1   8  10     1718.66     1507.14     52.27 o 
   2   8  10      153.12      101.75     14.15 o 
   3   8  10      305.75      163.00     38.04 o 
   4   8  10       89.44       70.38     12.97 o 
   5   8  10        0.64       11.83      8.31 o 
   6   8  10      305.97      343.40     19.31 o 
   7   8  10        5.36       17.26      9.02 o 
   8   8  10       26.21       92.50     28.45 o 
   9   8  10      485.29      488.68     55.14 o 
  10   8  10       10.58       74.00     28.22 o 
  -7   9  10       99.57       77.81     32.33 o 
  -6   9  10        2.04       17.77     12.93 o 
  -5   9  10      188.16      188.19     21.79 o 
  -4   9  10       10.98       -5.43     11.15 o 
  -3   9  10        0.22        7.98     11.33 o 
  -2   9  10       52.81       54.56     19.89 o 
  -1   9  10       29.84       33.66     12.37 o 
   0   9  10        0.79        5.78      9.72 o 
   1   9  10     2063.79     2145.51     68.62 o 
   2   9  10       43.90       51.41     11.44 o 
   3   9  10       27.06       42.82     12.25 o 
   4   9  10     1319.62     1292.77     37.99 o 
   5   9  10      107.03      107.44     15.95 o 
   6   9  10       15.15       15.34     10.58 o 
   7   9  10       78.11       82.79     16.94 o 
   8   9  10       16.23       29.52     22.07 o 
   9   9  10      181.84      268.58     44.41 o 
  10   9  10       11.27       85.44     33.17 o 
  -6  10  10      119.22      119.88     21.80 o 
  -5  10  10        4.91       13.58     12.85 o 
  -4  10  10      256.39      222.16     27.80 o 
  -3  10  10       31.28       35.03     15.70 o 
  -2  10  10      213.77      175.87     20.08 o 
  -1  10  10       27.75       36.99     26.12 o 
   0  10  10        0.18        7.63     10.02 o 
   1  10  10       27.84       17.59     17.74 o 
   2  10  10       80.17       73.60     17.49 o 
   3  10  10        3.46       19.86     13.23 o 
   4  10  10      433.11      424.80     31.26 o 
   5  10  10       50.41       29.04     14.76 o 
   6  10  10       45.46       42.57     13.09 o 
   7  10  10      200.91      202.25     21.53 o 
   8  10  10       85.91       66.46     29.45 o 
   9  10  10      102.10      187.91     39.73 o 
  10  10  10        8.01       66.60     33.68 o 
  -5  11  10      147.57      150.95     21.06 o 
  -4  11  10      442.23      459.90     32.11 o 
  -3  11  10       65.72       65.99     15.46 o 
  -2  11  10      269.06      274.86     24.56 o 
  -1  11  10      387.52      479.36     28.86 o 
   0  11  10        3.93        5.28     14.60 o 
   1  11  10      100.01      116.48     21.32 o 
   2  11  10       89.40      101.56     21.53 o 
   3  11  10       10.60        7.61     13.64 o 
   4  11  10      164.16      231.97     29.43 o 
   5  11  10      198.47      216.52     28.21 o 
   6  11  10       70.17      100.28     21.92 o 
   7  11  10      538.93      549.58     38.56 o 
   8  11  10       59.91       62.36     31.61 o 
   9  11  10       70.47        9.62     28.41 o 
  -4  12  10      236.49      260.07     25.58 o 
  -3  12  10      350.34      384.17     38.74 o 
  -2  12  10       17.82       29.56     17.88 o 
  -1  12  10      810.12      849.26     48.61 o 
   0  12  10      202.97      234.18     31.95 o 
   1  12  10       34.96       32.56     18.13 o 
   2  12  10      356.54      350.45     36.71 o 
   3  12  10       42.81       61.78     18.67 o 
   4  12  10        8.32       11.49     15.90 o 
   5  12  10      356.02      351.09     36.08 o 
   6  12  10      161.07      156.55     25.56 o 
   7  12  10       31.36       27.85     16.58 o 
   8  12  10      937.70      823.45     46.21 o 
  -3  13  10       99.66      115.16     26.44 o 
  -2  13  10       30.23       54.45     21.32 o 
  -1  13  10      567.78      685.28     46.49 o 
   0  13  10      522.08      579.37     44.12 o 
   1  13  10      154.74      174.62     28.95 o 
   2  13  10     2108.14     2315.74     81.58 o 
   3  13  10      799.01      816.07     48.42 o 
   4  13  10      153.89      202.07     29.01 o 
   5  13  10     1930.96     2007.22     75.72 o 
   6  13  10      102.82       94.86     23.51 o 
   7  13  10       22.22       16.41     17.35 o 
  -1  14  10       77.99      106.91     27.48 o 
   0  14  10      338.94      383.27     41.34 o 
   1  14  10       60.26       73.78     23.64 o 
   2  14  10        0.51       22.87     17.13 o 
   3  14  10       84.96       83.22     21.82 o 
   4  14  10       21.95       23.06     17.76 o 
   5  14  10      271.40      299.38     37.76 o 
   6  14  10      222.80      279.86     35.85 o 
  -5  -6  11        0.14       -7.65     14.41 o 
  -4  -6  11       48.11       25.15     39.18 o 
  -3  -6  11       31.52       15.94     16.70 o 
  -2  -6  11       53.80       59.09     14.99 o 
  -1  -6  11        0.46       14.05     12.70 o 
   0  -6  11       18.78        9.57     15.95 o 
   1  -6  11        0.05      -14.54     11.24 o 
  -6  -5  11      184.40      172.54     23.58 o 
  -5  -5  11        2.33      -10.37     13.60 o 
  -4  -5  11       77.92       65.28     17.02 o 
  -3  -5  11      100.30       83.99     15.36 o 
  -2  -5  11        3.73        8.42     11.93 o 
  -1  -5  11      144.65      142.47     17.53 o 
   0  -5  11       73.51       62.44     14.51 o 
   1  -5  11       27.69       43.79     16.64 o 
   2  -5  11       19.14       12.20     11.82 o 
   3  -5  11       82.16       81.66     15.59 o 
  -7  -4  11       70.27       65.20     22.23 o 
  -6  -4  11      111.91      122.29     20.21 o 
  -5  -4  11       13.42       23.10     12.49 o 
  -4  -4  11       64.45       36.56     12.48 o 
  -3  -4  11      283.57      279.63     21.12 o 
  -2  -4  11       27.61       39.42     13.02 o 
  -1  -4  11       54.38       58.51     13.41 o 
   0  -4  11       42.59       43.49     12.97 o 
   1  -4  11      102.70       69.75     17.40 o 
   2  -4  11      336.41      295.65     26.19 o 
   3  -4  11       29.56       30.96     12.69 o 
   4  -4  11       43.39       41.57     12.54 o 
   5  -4  11        0.37       18.36     14.71 o 
  -8  -3  11      161.57      185.37     23.90 o 
  -7  -3  11       25.59       37.78     16.68 o 
  -6  -3  11        9.40       -7.30     18.77 o 
  -5  -3  11       10.44       10.98     12.45 o 
  -4  -3  11       41.60       56.94     16.09 o 
  -3  -3  11      159.80      165.38     17.25 o 
  -2  -3  11        8.32        9.20     10.33 o 
  -1  -3  11       32.23       50.85     12.67 o 
   0  -3  11     1327.25     1355.58     37.13 o 
   1  -3  11       18.29       10.50     11.03 o 
   2  -3  11       91.64       59.32     18.97 o 
   3  -3  11     1211.87     1308.04     43.73 o 
   4  -3  11        4.76        3.17     10.72 o 
   5  -3  11      771.16      766.29     40.61 o 
   6  -3  11      100.92      126.62     21.73 o 
  -8  -2  11      466.09      537.06     32.83 o 
  -7  -2  11       28.17       24.94     15.46 o 
  -6  -2  11        1.74       13.05     19.65 o 
  -5  -2  11      746.64      697.35     39.92 o 
  -4  -2  11        0.03      -13.48      8.99 o 
  -3  -2  11      232.92      214.92     21.80 o 
  -2  -2  11      318.06      335.77     21.37 o 
  -1  -2  11       26.82        5.07     11.40 o 
   0  -2  11       91.35       70.41     13.85 o 
   1  -2  11       32.44       47.34     12.09 o 
   2  -2  11      150.23      142.43     16.25 o 
   3  -2  11      660.23      649.48     43.30 o 
   4  -2  11        3.93       -0.33     13.99 o 
   5  -2  11       54.09       87.53     18.12 o 
   6  -2  11     1805.44     1848.20     62.58 o 
   7  -2  11        1.61       -5.00     13.46 o 
  -9  -1  11       13.22       73.40     33.92 o 
  -8  -1  11        4.25       -3.15     13.72 o 
  -7  -1  11       11.44       14.29     13.71 o 
  -6  -1  11       30.79       66.49     16.84 o 
  -5  -1  11      385.96      426.43     30.01 o 
  -4  -1  11        1.76       -0.73     10.19 o 
  -3  -1  11        2.68        8.87      9.44 o 
  -2  -1  11     1211.71     1153.64     32.22 o 
  -1  -1  11       29.74       18.50      9.97 o 
   0  -1  11      314.58      298.62     23.49 o 
   1  -1  11      757.98      749.56     26.68 o 
   2  -1  11       88.13       98.70     13.51 o 
   3  -1  11      696.94      747.18     27.75 o 
   4  -1  11       21.45        3.60     11.11 o 
   5  -1  11       25.37       17.72     18.43 o 
   6  -1  11       55.46       54.26     16.95 o 
   7  -1  11       78.76       40.75     17.62 o 
  -9   0  11        1.22      -32.69     25.45 o 
  -8   0  11       78.32       70.56     28.84 o 
  -7   0  11      159.78      153.59     27.18 o 
  -6   0  11        1.88       -3.09     11.79 o 
  -5   0  11       11.38        7.53     12.36 o 
  -4   0  11       32.62       25.25     13.26 o 
  -3   0  11       39.08       36.59     22.20 o 
  -2   0  11      469.55      506.15     25.98 o 
  -1   0  11        3.03       -2.33      9.00 o 
   0   0  11      151.03      152.43     33.32 o 
   1   0  11     3370.26     3378.08     57.32 o 
   2   0  11       73.15       84.93     12.93 o 
   3   0  11        0.13       21.86     10.34 o 
   4   0  11     3465.69     3565.09     70.80 o 
   5   0  11       39.12       27.87     13.20 o 
   6   0  11      321.23      310.79     29.58 o 
   7   0  11      374.99      365.98     32.59 o 
   8   0  11       18.15        6.08     15.62 o 
  -9   1  11      191.17      159.41     40.72 o 
  -8   1  11       66.21       51.48     16.89 o 
  -7   1  11       67.29       82.82     32.95 o 
  -6   1  11       13.74        9.21     12.45 o 
  -5   1  11      813.10      797.30     36.09 o 
  -4   1  11      602.34      509.02     28.53 o 
  -3   1  11       29.98       22.56     12.83 o 
  -2   1  11     1818.46     1750.45     63.84 o 
  -1   1  11     1113.29     1160.17     30.59 o 
   0   1  11       29.62       37.56     10.15 o 
   1   1  11      701.12      705.70     30.67 o 
   2   1  11      526.24      550.27     22.83 o 
   3   1  11       43.14       32.28     10.40 o 
   4   1  11      772.23      712.15     26.01 o 
   5   1  11       79.77       90.55     15.29 o 
   6   1  11       74.88      100.69     19.38 o 
   7   1  11     2461.05     2489.23     70.54 o 
   8   1  11       26.04       39.56     17.86 o 
   9   1  11        2.82        6.09     21.17 o 
  -9   2  11       17.17       33.82     32.15 o 
  -8   2  11      899.26      966.04     39.82 o 
  -7   2  11       38.11       42.74     21.21 o 
  -6   2  11      108.38      127.61     20.54 o 
  -5   2  11      641.99      603.86     30.21 o 
  -4   2  11       37.70       52.79     14.89 o 
  -3   2  11        0.01        5.51     10.41 o 
  -2   2  11      129.64      125.42     35.86 o 
  -1   2  11      471.95      480.81     26.87 o 
   0   2  11      162.20      186.27     14.95 o 
   1   2  11       42.89       32.58      9.75 o 
   2   2  11     1330.54     1394.82     42.14 o 
   3   2  11      236.04      205.39     16.05 o 
   4   2  11       27.98       38.50     13.07 o 
   5   2  11      218.82      219.69     17.46 o 
   6   2  11        7.21        6.47     14.71 o 
   7   2  11      906.84      892.82     41.35 o 
   8   2  11       12.36       27.59     18.90 o 
   9   2  11       94.33      117.75     22.37 o 
  -9   3  11        9.66        8.08     28.19 o 
  -8   3  11       12.03       50.21     29.38 o 
  -7   3  11       32.34       55.58     17.89 o 
  -6   3  11       21.67       29.92     22.16 o 
  -5   3  11       43.87       58.17     15.50 o 
  -4   3  11      160.35      179.05     20.07 o 
  -3   3  11      119.14       91.49     15.57 o 
  -2   3  11        3.77       14.04     11.56 o 
  -1   3  11      524.26      564.07     27.42 o 
   0   3  11       32.08       20.16     11.55 o 
   1   3  11      109.15      135.75     13.46 o 
   2   3  11      242.50      240.03     16.69 o 
   3   3  11      140.41      121.27     32.66 o 
   4   3  11      354.30      361.29     20.47 o 
   5   3  11     1485.04     1474.68     35.83 o 
   6   3  11      535.30      482.57     26.13 o 
   7   3  11      115.02      118.41     21.05 o 
   8   3  11      368.94      362.26     31.83 o 
   9   3  11      336.60      314.19     30.59 o 
  -9   4  11       18.44       38.04     31.63 o 
  -8   4  11       15.24       28.39     28.02 o 
  -7   4  11      226.19      254.80     25.25 o 
  -6   4  11       28.55       26.36     13.74 o 
  -5   4  11       34.63       26.87     13.26 o 
  -4   4  11     1080.29     1116.63     57.53 o 
  -3   4  11      117.23      109.82     16.58 o 
  -2   4  11       59.98       30.50     12.22 o 
  -1   4  11      723.03      742.16     35.21 o 
   0   4  11        5.84       -9.60     10.17 o 
   1   4  11      172.68      150.06     17.73 o 
   2   4  11      135.09      125.26     12.96 o 
   3   4  11      560.36      582.13     22.61 o 
   4   4  11       14.88       16.14      8.68 o 
   5   4  11      796.88      748.41     25.59 o 
   6   4  11      377.67      348.46     24.25 o 
   7   4  11       23.67       45.24     15.36 o 
   8   4  11     1168.12     1162.38     46.24 o 
   9   4  11       33.05       51.08     18.10 o 
  -8   5  11      373.65      412.01     54.18 o 
  -7   5  11      555.33      533.58     31.10 o 
  -6   5  11       10.91        9.01     12.60 o 
  -5   5  11       25.08       15.42     12.03 o 
  -4   5  11     1031.54      976.65     36.91 o 
  -3   5  11        7.03        6.65     11.30 o 
  -2   5  11       72.55       56.76     13.48 o 
  -1   5  11      414.24      402.99     25.35 o 
   0   5  11     1274.84     1257.43     41.71 o 
   1   5  11       31.30       53.27     13.08 o 
   2   5  11       33.51       24.98     12.40 o 
   3   5  11     1383.06     1335.61     31.87 o 
   4   5  11        7.71        5.04      9.18 o 
   5   5  11       12.84       23.72     12.86 o 
   6   5  11       94.62      116.35     30.40 o 
   7   5  11        0.04        9.40     13.85 o 
   8   5  11      423.93      535.00     34.65 o 
   9   5  11        5.08        4.44     21.46 o 
  10   5  11       13.87       16.73     16.31 o 
  -8   6  11      128.24      123.18     35.82 o 
  -7   6  11      288.33      266.58     25.52 o 
  -6   6  11       43.94       31.55     13.91 o 
  -5   6  11      122.98      127.75     18.37 o 
  -4   6  11      246.69      236.06     23.05 o 
  -3   6  11       12.09       27.74     21.42 o 
  -2   6  11       13.27       22.49     20.72 o 
  -1   6  11       21.68        2.75      9.98 o 
   0   6  11       62.88       45.42     12.43 o 
   1   6  11        1.76        5.33      9.20 o 
   2   6  11        0.17        9.49      9.53 o 
   3   6  11      308.28      232.29     28.74 o 
   4   6  11       10.70       -7.43     10.53 o 
   5   6  11       10.74        6.10      8.40 o 
   6   6  11      535.08      481.90     24.29 o 
   7   6  11      211.61      208.67     23.24 o 
   8   6  11       26.30       43.68     16.14 o 
   9   6  11       51.66       50.83     18.93 o 
  10   6  11      160.55      180.79     25.41 o 
  -8   7  11      135.65      117.82     34.92 o 
  -7   7  11        3.55       12.69     13.71 o 
  -6   7  11      241.80      265.26     35.45 o 
  -5   7  11      565.99      475.34     51.73 o 
  -4   7  11       31.68       27.63     25.95 o 
  -3   7  11       66.22       34.49     12.52 o 
  -2   7  11       94.94       81.44     16.90 o 
  -1   7  11       14.75       14.58     10.64 o 
   0   7  11       33.39       19.98     10.45 o 
   1   7  11       83.97       24.89     11.53 o 
   2   7  11        6.06       -0.77      9.09 o 
   3   7  11       17.20       -5.88     11.80 o 
   4   7  11      478.79      411.56     20.03 o 
   5   7  11        0.51       -2.35      8.11 o 
   6   7  11       95.59      121.44     18.31 o 
   7   7  11      461.99      462.02     50.20 o 
   8   7  11      130.04      116.88     30.45 o 
  -7   8  11      262.87      235.88     43.23 o 
  -6   8  11      158.66      119.77     33.67 o 
  -5   8  11        4.23      -14.71      9.81 o 
  -4   8  11       99.61      115.76     18.11 o 
  -3   8  11        7.77       -3.98     10.69 o 
  -2   8  11      712.21      715.37     31.52 o 
  -1   8  11       10.58       17.30     11.68 o 
   0   8  11        1.74       -8.70      9.19 o 
   1   8  11      754.88      779.74     45.86 o 
   2   8  11        0.35       -9.89      8.72 o 
   3   8  11       62.47       63.15     13.71 o 
   4   8  11      341.64      418.96     24.58 o 
   5   8  11        5.68        9.66      7.73 o 
   6   8  11      153.53      166.12     30.08 o 
   7   8  11       20.02      131.45     26.49 o 
   8   8  11       63.84      130.09     28.27 o 
   9   8  11      212.14      347.19     48.16 o 
  10   8  11      111.46      209.13     40.84 o 
  -6   9  11        0.70       -2.04     19.27 o 
  -5   9  11       71.86       69.37     16.97 o 
  -4   9  11      168.26      165.10     21.24 o 
  -3   9  11       31.01       22.59     12.89 o 
  -2   9  11       42.86       64.00     15.02 o 
  -1   9  11       10.81       21.65     11.48 o 
   0   9  11        0.15        5.05     15.62 o 
   1   9  11       73.95       22.05     10.49 o 
   2   9  11        9.08        6.22      7.80 o 
   3   9  11       50.26       31.64     11.69 o 
   4   9  11      156.27      125.37     16.52 o 
   5   9  11        1.11      -13.18      8.79 o 
   6   9  11        0.15       -2.59     12.26 o 
   7   9  11      121.63      145.33     20.43 o 
   8   9  11      151.48      225.59     38.01 o 
   9   9  11      130.28      178.51     37.49 o 
  -6  10  11       35.02       20.39     31.75 o 
  -5  10  11        0.06        9.48     13.77 o 
  -4  10  11     1027.33     1062.78     58.69 o 
  -3  10  11       23.67       18.54     12.65 o 
  -2  10  11       92.70       96.87     16.52 o 
  -1  10  11      703.76      714.63     32.06 o 
   0  10  11       33.51       71.69     15.23 o 
   1  10  11      262.61      273.14     22.74 o 
   2  10  11      129.22      167.84     18.38 o 
   3  10  11      106.40      102.96     20.70 o 
   4  10  11       23.53       33.37     15.58 o 
   5  10  11       38.43       61.21     17.49 o 
   6  10  11        0.31      -15.15     11.49 o 
   7  10  11      100.73      110.61     21.22 o 
   8  10  11      355.24      448.87     54.41 o 
   9  10  11       72.59       82.40     31.93 o 
  -5  11  11        5.61       10.95     13.84 o 
  -4  11  11        7.66       23.69     14.10 o 
  -3  11  11        0.07       -3.16     12.62 o 
  -2  11  11      121.46      119.93     19.05 o 
  -1  11  11      897.26      847.08     75.14 o 
   0  11  11       79.82       71.32     19.40 o 
   1  11  11       76.24       68.31     17.83 o 
   2  11  11     1188.25     1210.17     54.84 o 
   3  11  11       10.07       19.94     14.95 o 
   4  11  11       70.88       79.41     19.41 o 
   5  11  11      576.40      569.77     37.55 o 
   6  11  11      268.97      306.27     32.04 o 
   7  11  11      264.18      218.99     28.43 o 
  -3  12  11      346.37      335.50     37.79 o 
  -2  12  11      191.49      230.22     31.79 o 
  -1  12  11      235.23      273.90     34.44 o 
   0  12  11      143.11      156.81     26.70 o 
   1  12  11       23.07       16.69     18.35 o 
   2  12  11      207.44      192.13     27.27 o 
   3  12  11       76.38       20.30     15.77 o 
   4  12  11      105.17       51.52     18.97 o 
   5  12  11     1213.51     1283.64     58.18 o 
   6  12  11      645.72      622.81     41.49 o 
   7  12  11       75.26       48.27     19.54 o 
  -2  13  11        8.39       26.17     19.30 o 
  -1  13  11       85.63       50.71     21.02 o 
   0  13  11      835.37      948.82     54.00 o 
   1  13  11      130.39      105.01     25.43 o 
   2  13  11      473.06      524.96     40.24 o 
   3  13  11     1274.30     1405.22     62.85 o 
   4  13  11      350.83      325.91     36.86 o 
   5  13  11       75.24      115.09     24.57 o 
   6  13  11      358.31      364.91     38.68 o 
   1  14  11       39.20       96.47     26.49 o 
   2  14  11       70.02       79.21     22.83 o 
   3  14  11      147.51      206.98     30.63 o 
   4  14  11        8.04       24.61     18.48 o 
  -4  -5  12       12.52        2.06     14.65 o 
  -3  -5  12       12.41       14.14     18.92 o 
  -2  -5  12       68.96       47.13     15.00 o 
  -1  -5  12        0.11        7.80     13.38 o 
   0  -5  12      213.55      201.91     21.62 o 
   1  -5  12       96.58      109.65     46.92 o 
  -5  -4  12      112.46       97.33     19.55 o 
  -4  -4  12        0.57       12.63     14.47 o 
  -3  -4  12      456.23      383.34     29.03 o 
  -2  -4  12       44.07       38.82     13.21 o 
  -1  -4  12       69.58       59.16     14.99 o 
   0  -4  12       96.67       76.56     15.17 o 
   1  -4  12       43.75       39.44     13.85 o 
   2  -4  12       13.36        9.50     14.77 o 
   3  -4  12      140.41      137.50     19.04 o 
  -6  -3  12       14.28       19.24     16.45 o 
  -5  -3  12       74.30       96.90     18.87 o 
  -4  -3  12      214.15      190.90     22.50 o 
  -3  -3  12      210.06      206.40     19.10 o 
  -2  -3  12      396.28      425.14     28.69 o 
  -1  -3  12      237.87      263.44     20.87 o 
   0  -3  12      566.76      551.46     31.63 o 
   1  -3  12      211.80      200.80     19.70 o 
   2  -3  12       11.41       24.54     12.84 o 
   3  -3  12       84.21       96.85     18.58 o 
   4  -3  12       19.10       30.49     12.59 o 
  -7  -2  12       24.89       20.34     29.20 o 
  -6  -2  12      207.63      198.36     24.12 o 
  -5  -2  12      104.05      116.13     19.77 o 
  -4  -2  12        5.94        1.47     11.56 o 
  -3  -2  12      171.64      175.51     21.84 o 
  -2  -2  12        0.09        8.92     10.93 o 
  -1  -2  12        8.70        3.21     10.80 o 
   0  -2  12      150.29      152.78     16.61 o 
   1  -2  12      255.76      279.78     21.23 o 
   2  -2  12       95.98      110.03     15.93 o 
   3  -2  12      797.25      795.14     30.70 o 
   4  -2  12      250.83      249.69     36.65 o 
   5  -2  12       15.50       15.67     15.54 o 
  -7  -1  12      191.89      184.35     32.55 o 
  -6  -1  12      227.07      192.07     50.94 o 
  -5  -1  12       44.50       32.01     14.07 o 
  -4  -1  12      331.33      328.97     27.67 o 
  -3  -1  12        3.36        6.22     11.03 o 
  -2  -1  12        6.40       -8.46     10.08 o 
  -1  -1  12       47.95       42.41      9.18 o 
   0  -1  12      130.12      133.73     15.78 o 
   1  -1  12      106.01       91.92     14.22 o 
   2  -1  12        1.86        1.78     10.28 o 
   3  -1  12        2.49        8.84     11.37 o 
   4  -1  12      343.65      347.33     26.97 o 
   5  -1  12       25.97       54.67     24.73 o 
   6  -1  12      196.05      165.91     23.87 o 
  -8   0  12       68.56       82.39     19.50 o 
  -7   0  12       33.10       15.53     14.30 o 
  -6   0  12       29.58       11.46     12.96 o 
  -5   0  12        8.76       19.17     13.76 o 
  -4   0  12      207.87      219.05     38.07 o 
  -3   0  12       32.68       17.53     11.77 o 
  -2   0  12      444.46      415.44     28.92 o 
  -1   0  12      409.20      403.42     22.41 o 
   0   0  12       33.30       44.21     10.64 o 
   1   0  12      229.09      239.88     18.60 o 
   2   0  12      101.73      105.34     14.57 o 
   3   0  12       31.06       28.43     11.47 o 
   4   0  12        8.43       -0.58     10.33 o 
   5   0  12        2.02       -7.39     12.20 o 
   6   0  12        3.64        8.51     18.66 o 
   7   0  12       74.45       82.30     20.62 o 
  -8   1  12       10.11       -8.93     13.74 o 
  -7   1  12        0.01        1.32     13.24 o 
  -6   1  12       93.68      100.29     19.29 o 
  -5   1  12      100.83      101.27     50.89 o 
  -4   1  12      241.06      225.35     22.59 o 
  -3   1  12        0.05      -12.85     12.10 o 
  -2   1  12       60.54       38.88     27.35 o 
  -1   1  12      643.16      664.58     32.20 o 
   0   1  12       15.39       18.97      9.76 o 
   1   1  12      155.85      172.54     16.04 o 
   2   1  12      468.44      518.54     23.73 o 
   3   1  12       87.36       98.34     13.82 o 
   4   1  12      142.93      148.35     15.88 o 
   5   1  12       95.19      105.63     17.07 o 
   6   1  12       11.07        4.14     32.29 o 
   7   1  12        1.56       -6.44     14.40 o 
   8   1  12        6.51       23.18     18.31 o 
  -8   2  12        2.02        1.48     28.90 o 
  -7   2  12      294.64      313.30     27.76 o 
  -6   2  12      144.93      124.54     25.52 o 
  -5   2  12       36.88       51.48     15.47 o 
  -4   2  12      199.73      180.18     20.86 o 
  -3   2  12      163.27      191.71     49.88 o 
  -2   2  12       18.22       10.78     12.65 o 
  -1   2  12      225.27      252.35     26.36 o 
   0   2  12        3.55      -16.88     13.78 o 
   1   2  12      150.60      167.01     15.14 o 
   2   2  12      903.50      926.82     33.74 o 
   3   2  12       53.97       41.74     14.81 o 
   4   2  12        0.48        9.91      9.69 o 
   5   2  12      300.28      303.34     20.80 o 
   6   2  12        4.97       18.45     14.93 o 
   7   2  12        1.92        0.74     14.44 o 
   8   2  12       27.85       14.12     16.07 o 
  -8   3  12       79.35       54.70     34.03 o 
  -7   3  12       13.45        2.64     13.57 o 
  -6   3  12      102.48      107.78     19.00 o 
  -5   3  12       29.44       43.46     15.35 o 
  -4   3  12      491.62      452.01     28.06 o 
  -3   3  12      522.28      561.34     31.04 o 
  -2   3  12       74.78       81.17     15.33 o 
  -1   3  12     1089.91     1108.42     39.80 o 
   0   3  12      715.73      693.71     32.06 o 
   1   3  12       85.48       90.92     15.85 o 
   2   3  12        3.22       21.50     12.20 o 
   3   3  12      323.44      262.38     32.55 o 
   4   3  12        0.01      -11.02      8.28 o 
   5   3  12      379.48      364.68     22.20 o 
   6   3  12       58.51       90.05     25.89 o 
   7   3  12       14.26       23.25     16.00 o 
   8   3  12       87.67      105.48     21.28 o 
  -8   4  12        0.69       -0.39     28.74 o 
  -7   4  12      722.71      788.01     37.79 o 
  -6   4  12      101.72       80.07     26.82 o 
  -5   4  12       59.06       83.26     16.69 o 
  -4   4  12     1204.73     1163.56     41.71 o 
  -3   4  12        5.10       -3.23     24.09 o 
  -2   4  12      131.52      151.58     25.48 o 
  -1   4  12      258.13      219.49     21.70 o 
   0   4  12        9.18       10.34     11.11 o 
   1   4  12        1.72        8.81     10.44 o 
   2   4  12       60.72       49.67     14.11 o 
   3   4  12       41.50       40.39     10.32 o 
   4   4  12        8.47       18.10      9.07 o 
   5   4  12        1.63      -10.64      8.80 o 
   6   4  12        2.13      -12.58     10.64 o 
   7   4  12       30.86        5.15     14.29 o 
   8   4  12      143.10      166.34     24.23 o 
   9   4  12       78.61       72.10     27.69 o 
  -8   5  12       12.66       34.85     30.55 o 
  -7   5  12      142.03      141.06     26.20 o 
  -6   5  12       82.54       56.30     25.33 o 
  -5   5  12        9.49        5.30     28.75 o 
  -4   5  12       77.05       77.18     36.11 o 
  -3   5  12      142.62      159.97     19.74 o 
  -2   5  12      137.64      165.86     19.27 o 
  -1   5  12        2.92       22.05     11.61 o 
   0   5  12      655.63      711.45     32.39 o 
   1   5  12       54.05       64.44     20.75 o 
   2   5  12        5.39       17.60     12.16 o 
   3   5  12      146.84      141.65     18.30 o 
   4   5  12       62.59       56.86     11.35 o 
   5   5  12       69.40       58.26     12.14 o 
   6   5  12      146.36      143.14     15.75 o 
   7   5  12      259.40      227.48     34.37 o 
   8   5  12       21.51       31.34     16.84 o 
   9   5  12      126.32      134.05     42.80 o 
  -7   6  12      251.08      239.04     34.06 o 
  -6   6  12      154.45      152.16     33.31 o 
  -5   6  12      295.18      291.29     43.41 o 
  -4   6  12      315.85      320.53     26.85 o 
  -3   6  12      130.30      133.61     19.18 o 
  -2   6  12       67.92       89.70     16.02 o 
  -1   6  12      226.89      256.52     23.36 o 
   0   6  12      234.45      227.12     29.25 o 
   1   6  12     1327.83     1240.80     40.90 o 
   2   6  12      186.92      179.01     26.69 o 
   3   6  12      983.02      955.95     56.94 o 
   4   6  12     1066.24      889.86     35.23 o 
   5   6  12      118.03      121.11     14.30 o 
   6   6  12      494.10      479.13     23.14 o 
   7   6  12      141.55      114.69     20.24 o 
   8   6  12        0.05       11.29     14.90 o 
   9   6  12       15.61       12.29     16.12 o 
  -7   7  12       14.99       32.95     15.37 o 
  -6   7  12      190.50      171.14     22.39 o 
  -5   7  12      619.88      683.34     37.14 o 
  -4   7  12       18.47       12.98     12.34 o 
  -3   7  12       61.56       81.23     26.56 o 
  -2   7  12     2508.33     2127.98     87.32 o 
  -1   7  12       11.59       -4.83     10.56 o 
   0   7  12       14.72       14.39     12.04 o 
   1   7  12      715.27      600.63     29.04 o 
   2   7  12       10.93        0.39     12.56 o 
   3   7  12        0.00       -6.15      9.39 o 
   4   7  12      180.75      191.92     31.70 o 
   5   7  12       11.21        0.13     19.36 o 
   6   7  12      178.89      147.53     25.31 o 
   7   7  12      394.33      362.51     30.74 o 
   8   7  12       18.26       19.91     16.06 o 
   9   7  12      188.72      165.90     34.94 o 
  -6   8  12      323.30      326.46     76.53 o 
  -5   8  12      220.34      167.36     35.57 o 
  -4   8  12      345.82      425.28     49.82 o 
  -3   8  12      141.11      131.31     29.08 o 
  -2   8  12       21.07       28.01     13.06 o 
  -1   8  12      528.05      551.29     29.62 o 
   0   8  12      139.43      139.25     27.95 o 
   1   8  12     1345.59     1254.00     54.17 o 
   2   8  12      244.14      227.25     23.74 o 
   3   8  12      160.82      122.50     16.85 o 
   4   8  12      608.19      565.06     28.82 o 
   5   8  12      152.43       88.75     15.32 o 
   6   8  12       42.24       25.84     16.21 o 
  -6   9  12       15.90       25.15     26.56 o 
  -5   9  12       16.20       22.34     14.08 o 
  -4   9  12      161.60      167.68     24.22 o 
  -3   9  12        1.13        7.08     12.16 o 
  -2   9  12      246.03      188.26     21.43 o 
  -1   9  12       28.00       35.66     13.43 o 
   0   9  12        3.86       -3.07     11.04 o 
   1   9  12       56.82       23.28     28.33 o 
   2   9  12       79.62       97.00     15.90 o 
   3   9  12        4.25       29.14     11.62 o 
   4   9  12      436.54      452.48     34.25 o 
   5   9  12       22.88       28.77     15.48 o 
   6   9  12      138.12      132.15     23.28 o 
   7   9  12      503.07      496.73     35.96 o 
   8   9  12        4.67       50.69     26.45 o 
  -5  10  12      365.04      318.22     28.45 o 
  -4  10  12       16.87       19.58     13.63 o 
  -3  10  12      361.96      323.04     28.23 o 
  -2  10  12      450.87      401.73     29.34 o 
  -1  10  12        0.93       -1.24     11.60 o 
   0  10  12       78.35       76.42     15.35 o 
   1  10  12      118.37      121.97     16.97 o 
   2  10  12      947.89      859.82     45.62 o 
   3  10  12        0.27      -12.32     10.47 o 
   4  10  12        0.66       23.46     14.57 o 
   5  10  12     1430.07     1257.17     55.52 o 
   6  10  12       32.23       28.14     17.18 o 
   7  10  12       44.46       17.43     15.53 o 
  -4  11  12       33.89       22.33     14.82 o 
  -3  11  12      441.88      395.63     67.20 o 
  -2  11  12       62.02       60.67     16.28 o 
  -1  11  12      667.11      653.20     33.20 o 
   0  11  12      301.81      191.13     81.30 o 
   1  11  12       15.29       25.87     15.63 o 
   2  11  12     1132.31     1094.14     53.10 o 
   3  11  12       70.46       66.77     18.27 o 
   4  11  12      107.27       86.49     20.88 o 
   5  11  12       40.96       44.79     18.10 o 
   6  11  12      245.26      310.49     34.61 o 
   7  11  12       35.67       23.48     16.53 o 
  -2  12  12        8.80        8.49     17.92 o 
  -1  12  12      188.07      226.59     32.61 o 
   0  12  12      814.75      825.09     49.49 o 
   1  12  12        0.27       14.15     16.12 o 
   2  12  12       19.65       19.36     15.49 o 
   3  12  12      117.37       83.94     22.77 o 
   4  12  12       25.50       -8.06     14.71 o 
   5  12  12       47.24       24.84     17.02 o 
   6  12  12      228.34      282.01     34.11 o 
   7  12  12       85.86       65.30     20.72 o 
  -1  13  12       22.50        6.93     18.45 o 
   0  13  12      153.57      196.06     32.16 o 
   1  13  12       71.61       97.84     25.19 o 
   2  13  12        5.25       40.44     17.34 o 
   3  13  12     1059.74     1167.01     58.61 o 
   4  13  12        7.36       31.69     17.63 o 
   5  13  12       37.24       36.77     18.49 o 
  -2  -4  13      195.79      233.01     22.78 o 
  -1  -4  13      225.77      244.90     37.39 o 
  -4  -3  13       37.76       39.47     17.22 o 
  -3  -3  13       45.19       56.81     18.41 o 
  -2  -3  13       31.40       54.53     14.80 o 
  -1  -3  13      121.15      118.05     17.51 o 
   0  -3  13        0.05        7.62     15.03 o 
   1  -3  13      116.95      129.22     18.18 o 
   2  -3  13       44.45       74.92     16.04 o 
  -5  -2  13      289.40      262.57     26.78 o 
  -4  -2  13      157.91      179.66     22.82 o 
  -3  -2  13       47.61       72.26     18.13 o 
  -2  -2  13     1123.11     1202.69     46.87 o 
  -1  -2  13      103.66      136.82     29.52 o 
   0  -2  13       13.35       24.25     12.85 o 
   1  -2  13       73.60       83.29     15.85 o 
   2  -2  13      207.66      185.32     24.92 o 
   3  -2  13       40.08       40.84     17.53 o 
   4  -2  13      136.31      152.12     21.05 o 
  -6  -1  13      109.04      110.62     20.23 o 
  -5  -1  13      382.66      342.31     45.58 o 
  -4  -1  13      235.44      302.48     28.25 o 
  -3  -1  13       70.76       68.83     16.24 o 
  -2  -1  13        3.52        9.08     14.99 o 
  -1  -1  13       57.97       99.58     18.89 o 
   0  -1  13        0.05       -5.96     10.93 o 
   1  -1  13      268.19      307.75     22.13 o 
   2  -1  13      113.47      112.40     21.02 o 
   3  -1  13        1.39       -0.31     12.35 o 
   4  -1  13       45.34       63.07     16.35 o 
   5  -1  13       85.27       96.08     19.95 o 
  -7   0  13      220.24      256.37     28.17 o 
  -6   0  13      158.06      147.09     28.46 o 
  -5   0  13      105.54       55.76     17.31 o 
  -4   0  13        8.75       20.24     13.71 o 
  -3   0  13      107.12      109.10     19.08 o 
  -2   0  13        8.54       -6.08     11.99 o 
  -1   0  13     1566.23     1634.46     57.73 o 
   0   0  13       75.62       80.85     18.05 o 
   1   0  13       67.23       71.15     13.73 o 
   2   0  13     1343.02     1435.33     38.91 o 
   3   0  13        1.43       23.38     11.50 o 
   4   0  13      235.20      229.36     21.12 o 
   5   0  13       54.09       63.02     19.40 o 
   6   0  13        1.40        8.32     15.84 o 
  -7   1  13       76.13       63.65     18.59 o 
  -6   1  13      829.52      883.00     67.18 o 
  -5   1  13       20.59        4.13     20.99 o 
  -4   1  13      793.64      904.51     46.80 o 
  -3   1  13      480.04      488.77     30.61 o 
  -2   1  13       21.49       17.12     12.48 o 
  -1   1  13      260.94      350.32     28.11 o 
   0   1  13       35.63       54.99     16.67 o 
   1   1  13       69.80       47.63     16.24 o 
   2   1  13      421.83      391.49     23.92 o 
   3   1  13        0.52       20.72     11.21 o 
   4   1  13       10.83       16.98     11.25 o 
   5   1  13      845.43      890.41     37.19 o 
   6   1  13       78.36       66.43     19.76 o 
  -7   2  13       61.28       54.02     18.75 o 
  -6   2  13       47.51       49.08     17.07 o 
  -5   2  13      135.29      124.72     19.87 o 
  -4   2  13       24.33        6.88     12.91 o 
  -3   2  13     1587.00     1561.38     75.61 o 
  -2   2  13      340.66      320.30     26.53 o 
  -1   2  13      594.44      569.23     34.48 o 
   0   2  13     1465.65     1341.52     45.12 o 
   1   2  13       80.51       69.68     15.81 o 
   2   2  13      427.79      429.57     24.60 o 
   3   2  13      404.02      407.05     43.36 o 
   4   2  13        5.07        4.26     10.01 o 
   5   2  13       12.99       20.15     11.96 o 
   6   2  13      184.65      224.46     36.01 o 
   7   2  13        7.99       26.12     17.32 o 
  -7   3  13       20.23        2.79     14.51 o 
  -6   3  13      364.17      370.26     31.18 o 
  -5   3  13        9.67       22.68     26.10 o 
  -4   3  13      203.77      216.23     23.63 o 
  -3   3  13       20.74       21.17     13.48 o 
  -2   3  13       14.85       23.30     33.82 o 
  -1   3  13       36.26       30.41     14.61 o 
   0   3  13      520.63      507.09     30.67 o 
   1   3  13       55.93       69.42     16.40 o 
   2   3  13       70.24       46.31     26.84 o 
   3   3  13      443.27      495.56     39.37 o 
   4   3  13        6.12       -3.76     10.57 o 
   5   3  13      114.54      103.58     20.93 o 
   6   3  13        6.22       18.82     20.43 o 
   7   3  13       15.61       21.52     16.56 o 
  -7   4  13        8.52        1.85     14.38 o 
  -6   4  13        0.49        2.78     18.36 o 
  -5   4  13      888.70      847.14     40.16 o 
  -4   4  13        6.04        6.72     24.62 o 
  -3   4  13      111.15      105.92     18.17 o 
  -2   4  13       51.26       57.97     17.45 o 
  -1   4  13       36.08       10.43     13.52 o 
   0   4  13        0.29        2.75     12.45 o 
   1   4  13        0.03       -7.11     11.46 o 
   2   4  13        0.04        5.14     11.53 o 
   3   4  13      417.84      382.33     28.38 o 
   4   4  13      267.43      238.91     19.63 o 
   5   4  13       57.52       69.29     13.47 o 
   6   4  13      554.85      573.05     45.81 o 
   7   4  13      314.46      353.89     53.59 o 
   8   4  13       29.49       27.83     17.49 o 
  -7   5  13       54.31       35.61     31.75 o 
  -6   5  13      154.20      148.93     35.04 o 
  -5   5  13      567.49      654.88    118.82 o 
  -4   5  13       14.02       31.12     26.76 o 
  -3   5  13       34.42       67.30     16.08 o 
  -2   5  13      852.61      936.94     37.75 o 
  -1   5  13        0.05        3.96     11.54 o 
   0   5  13        0.05        7.51     12.60 o 
   1   5  13       27.80       34.36     18.50 o 
   2   5  13       38.74       33.47     13.76 o 
   3   5  13       11.61       17.54     22.03 o 
   4   5  13      811.54      797.00     35.37 o 
   5   5  13        0.04        7.87      8.35 o 
   6   5  13      165.05      160.64     17.58 o 
   7   5  13      177.89      169.95     24.48 o 
   8   5  13      111.42       96.64     21.91 o 
  -6   6  13       17.63       11.91     14.46 o 
  -5   6  13       23.86       23.80     14.20 o 
  -4   6  13       39.85       56.50     15.43 o 
  -3   6  13       54.88       60.93     16.15 o 
  -2   6  13     1486.54     1527.64     48.62 o 
  -1   6  13       38.33       45.83     14.21 o 
   0   6  13        0.51       15.81     13.43 o 
   1   6  13     3265.62     3300.39     72.95 o 
   2   6  13        1.19       18.14     13.77 o 
   3   6  13       17.22        5.88     18.35 o 
   4   6  13     1023.72     1029.44     39.88 o 
   5   6  13       48.24       44.74     15.02 o 
   6   6  13        0.13       -6.15     10.38 o 
   7   6  13       11.91       29.32     15.99 o 
   8   6  13       83.06       92.56     21.40 o 
  -6   7  13        0.21       -3.43     13.29 o 
  -5   7  13      101.20       84.71     18.64 o 
  -4   7  13      248.63      233.96     25.01 o 
  -3   7  13       10.16       18.68     13.14 o 
  -2   7  13       87.62       94.82     18.00 o 
  -1   7  13       49.05       63.37     14.75 o 
   0   7  13      119.37      136.64     19.67 o 
   1   7  13      151.35      180.44     21.07 o 
   2   7  13       77.53       92.08     17.47 o 
   3   7  13       27.38       55.12     17.78 o 
   4   7  13      948.87      996.34     38.38 o 
   5   7  13       48.51       44.26     14.99 o 
   6   7  13        0.08       11.36     13.59 o 
   7   7  13      528.09      563.90     48.35 o 
   8   7  13       52.57       53.63     19.41 o 
  -5   8  13      150.55      135.86     23.92 o 
  -4   8  13      929.15      955.28     86.45 o 
  -3   8  13       20.19       16.62     20.59 o 
  -2   8  13        7.19        6.63     21.86 o 
  -1   8  13      549.23      580.77     56.51 o 
   0   8  13        9.35        9.33     11.31 o 
   1   8  13        5.03       -1.12     10.46 o 
   2   8  13       23.71       29.36     12.30 o 
   3   8  13        8.41       -6.91     15.22 o 
   4   8  13      242.21      253.13     37.30 o 
   5   8  13      294.32      213.28     35.64 o 
   6   8  13        2.71        5.73     15.82 o 
  -5   9  13        0.07       17.37     23.78 o 
  -4   9  13      167.27      131.28     34.40 o 
  -3   9  13      351.31      321.75     51.09 o 
  -2   9  13       34.54       71.81     16.89 o 
  -1   9  13     1208.81     1163.97     49.47 o 
   0   9  13      145.97      139.77     19.74 o 
   1   9  13        3.14       25.75     13.33 o 
   2   9  13     1073.22     1121.25     40.63 o 
   3   9  13        0.32       10.81     14.69 o 
   4   9  13       22.18       -1.14     11.13 o 
   5   9  13       49.43       56.61     14.72 o 
   6   9  13        8.92        6.61     15.60 o 
  -4  10  13       71.18       38.00     15.76 o 
  -3  10  13        2.98       10.43     22.59 o 
  -2  10  13       58.15       56.25     18.67 o 
  -1  10  13       11.90        3.85     17.89 o 
   0  10  13      329.06      305.49     26.14 o 
   1  10  13      198.94      185.60     21.30 o 
   2  10  13      537.30      587.17     57.04 o 
   3  10  13      115.17       92.93     21.74 o 
   4  10  13       87.46       55.94     19.99 o 
   5  10  13      720.43      758.94     45.44 o 
   6  10  13      105.05      105.34     22.47 o 
   7  10  13       13.56       15.40     18.00 o 
  -3  11  13      529.68      507.92     50.37 o 
  -2  11  13       16.50       19.27     14.85 o 
  -1  11  13       13.39       13.63     23.34 o 
   0  11  13        0.68        2.16     12.87 o 
   1  11  13        5.28       45.95     19.05 o 
   2  11  13       94.56      111.64     22.06 o 
   3  11  13      886.47      846.58     48.93 o 
   4  11  13        9.62       -4.82     13.51 o 
   5  11  13      550.96      566.47     41.06 o 
   6  11  13     1321.64     1398.85     62.88 o 
  -1  12  13      104.65      102.95     24.74 o 
   0  12  13     1713.83     1704.85     71.89 o 
   1  12  13      232.88      155.57     25.86 o 
   2  12  13       15.44       39.96     18.75 o 
   3  12  13      738.16      866.48     50.92 o 
   4  12  13       12.26       31.37     17.68 o 
   5  12  13        7.07       15.14     17.35 o 
  -2  -2  14      107.55      144.25     23.83 o 
  -1  -2  14       79.00       46.48     36.02 o 
   0  -2  14       55.48       52.42     34.69 o 
   1  -2  14        0.24       13.85     13.58 o 
  -4  -1  14      165.78      146.35     23.39 o 
  -3  -1  14        9.56      -24.16     16.11 o 
  -2  -1  14        3.08        3.40     16.47 o 
  -1  -1  14      238.46      264.29     28.16 o 
   0  -1  14        0.09       13.42     15.47 o 
   1  -1  14        9.38        3.29     14.52 o 
   2  -1  14      199.76      259.10     22.41 o 
   3  -1  14       69.42       64.70     15.69 o 
  -5   0  14      113.95      145.86     22.79 o 
  -4   0  14        2.24       17.56     14.46 o 
  -3   0  14      117.02      111.75     31.50 o 
  -2   0  14       77.20       69.94     19.10 o 
  -1   0  14       32.58        3.40     14.95 o 
   0   0  14        0.13       21.35     15.86 o 
   1   0  14        1.55       16.17     16.20 o 
   2   0  14      119.67      140.39     19.50 o 
   3   0  14      184.58      221.87     20.95 o 
   4   0  14        6.64        7.42     13.00 o 
  -5   1  14       49.64       61.98     24.34 o 
  -4   1  14        0.13       -2.52     13.67 o 
  -3   1  14       76.38       98.44     19.74 o 
  -2   1  14       34.43       29.88     15.11 o 
  -1   1  14       68.37       58.62     22.43 o 
   0   1  14      366.54      404.07     72.88 o 
   1   1  14       34.82       10.64     19.48 o 
   2   1  14      342.45      349.88     34.66 o 
   3   1  14      287.56      288.45     21.96 o 
   4   1  14       19.40       39.78     13.29 o 
   5   1  14      393.13      409.25     46.26 o 
  -6   2  14      307.44      376.52     32.57 o 
  -5   2  14      208.35      203.02     25.25 o 
  -4   2  14       32.44       49.31     16.96 o 
  -3   2  14      262.89      284.40     28.93 o 
  -2   2  14      116.92      125.71     19.93 o 
  -1   2  14       21.83       -5.11     13.90 o 
   0   2  14       44.94       76.33     18.22 o 
   1   2  14       48.64       42.32     16.60 o 
   2   2  14        0.07       12.87     12.95 o 
   3   2  14       45.22       53.66     30.04 o 
   4   2  14      134.17      131.62     16.95 o 
   5   2  14      261.04      262.50     22.60 o 
  -6   3  14        0.08      -15.98     13.15 o 
  -5   3  14      197.62      214.48     35.25 o 
  -4   3  14       44.49       35.64     29.86 o 
  -3   3  14      226.61      234.62     24.69 o 
  -2   3  14      255.74      225.86     50.25 o 
  -1   3  14       59.10       63.12     16.93 o 
   0   3  14      415.18      378.07     29.03 o 
   1   3  14       59.93       50.39     16.33 o 
   2   3  14        7.06      -11.08     30.32 o 
   3   3  14       90.65       61.92     17.25 o 
   4   3  14       17.92       42.61     19.25 o 
   5   3  14        3.86       -3.94     11.99 o 
   6   3  14       49.82       40.17     24.45 o 
  -6   4  14        5.49       13.35     15.39 o 
  -5   4  14        1.97       -4.81     13.83 o 
  -4   4  14       45.02       31.19     16.07 o 
  -3   4  14        0.98       29.02     13.77 o 
  -2   4  14      329.80      320.63     27.48 o 
  -1   4  14       71.99       85.96     17.83 o 
   0   4  14      207.19      230.32     24.22 o 
   1   4  14      757.87      829.84     37.61 o 
   2   4  14      109.48      141.58     33.86 o 
   3   4  14      690.21      752.52     36.17 o 
   4   4  14      339.75      355.35     29.44 o 
   5   4  14        0.01      -16.81     12.59 o 
   6   4  14      234.66      285.28     39.21 o 
  -5   5  14      306.89      320.86     29.03 o 
  -4   5  14       56.24       68.60     16.81 o 
  -3   5  14       22.59       21.29     13.30 o 
  -2   5  14      198.39      236.57     29.65 o 
  -1   5  14       26.34       26.10     14.50 o 
   0   5  14       67.83       60.59     20.04 o 
   1   5  14       27.08       50.34     16.18 o 
   2   5  14       48.99       56.71     16.26 o 
   3   5  14        7.40      -10.24     12.71 o 
   4   5  14      354.05      417.42     31.30 o 
   5   5  14      223.76      270.36     32.41 o 
   6   5  14      270.44      226.97     41.01 o 
   7   5  14      156.01      168.69     25.23 o 
  -5   6  14       23.84       48.58     23.29 o 
  -4   6  14      513.46      489.86     34.60 o 
  -3   6  14       30.06       27.66     38.18 o 
  -2   6  14       88.11       97.64     17.93 o 
  -1   6  14      184.09      173.35     21.42 o 
   0   6  14       55.30       51.81     16.50 o 
   1   6  14       95.12      142.64     33.34 o 
   2   6  14        0.88       -4.20     13.21 o 
   3   6  14        7.89       22.42     35.42 o 
   4   6  14      144.21      167.34     21.93 o 
   5   6  14       53.71       33.19     26.99 o 
   6   6  14       29.46       25.07     16.28 o 
   7   6  14      564.93      582.73     60.67 o 
  -5   7  14       19.79       18.80     14.81 o 
  -4   7  14      295.92      285.39     27.69 o 
  -3   7  14        2.13       -1.62     12.45 o 
  -2   7  14       11.05       31.36     13.92 o 
  -1   7  14     1214.83     1135.75     43.42 o 
   0   7  14        0.05        2.93     13.89 o 
   1   7  14      160.21      178.93     74.99 o 
   2   7  14      805.24      757.69     37.22 o 
   3   7  14        9.83        2.67     13.50 o 
   4   7  14      385.25      352.89     29.02 o 
   5   7  14       66.13       56.37     16.69 o 
   6   7  14        2.15       -1.09     15.45 o 
  -4   8  14      137.50      165.62     47.63 o 
  -3   8  14       31.91       21.46     28.03 o 
  -2   8  14        3.33       11.22     14.73 o 
  -1   8  14       75.58       71.05     17.02 o 
   0   8  14       24.04       20.82     18.05 o 
   1   8  14       11.31       26.43     14.23 o 
   2   8  14     1357.44     1403.54     48.09 o 
   3   8  14        9.78       16.30     13.63 o 
   4   8  14        8.11       21.47     14.80 o 
   5   8  14     1050.65     1076.71    106.16 o 
   6   8  14       17.09       57.88     17.69 o 
  -3   9  14      311.25      254.47     42.77 o 
  -2   9  14       14.08       20.28     23.39 o 
  -1   9  14      339.61      312.08     43.02 o 
   0   9  14       26.01       38.74     15.09 o 
   1   9  14       16.99       18.70     25.88 o 
   2   9  14       73.24       68.53     15.69 o 
   3   9  14        5.57       -7.37     13.97 o 
   4   9  14        8.95       18.02     23.03 o 
   5   9  14      523.73      588.36     52.00 o 
   6   9  14       72.31       58.25     22.09 o 
  -2  10  14       20.96       -2.68     13.74 o 
  -1  10  14      163.42      144.75     41.53 o 
   0  10  14      842.34      878.48     46.46 o 
   1  10  14       12.13       23.53     13.69 o 
   2  10  14        3.47       14.14     13.49 o 
   3  10  14        2.71        0.79     16.03 o 
   4  10  14        7.88       13.59     17.82 o 
   5  10  14       20.48       13.81     18.74 o 
   6  10  14      267.64      258.49     32.19 o 
  -1  11  14        0.03        6.59     32.75 o 
   0  11  14     1120.42     1082.93     46.16 o 
   1  11  14       56.41       68.73     20.36 o 
   2  11  14       19.77       35.15     19.61 o 
   3  11  14     2226.30     2208.90     82.31 o 
   4  11  14        0.35        5.45     16.88 o 
   5  11  14        0.04       -0.77     17.63 o 
  -1   0  15      724.63      868.33     50.68 o 
   0   0  15      861.51     1010.01     57.41 o 
  -3   1  15      207.55      192.81     26.27 o 
  -2   1  15       11.30       20.35     16.51 o 
  -1   1  15       62.80      115.48     29.89 o 
   0   1  15     1475.55     1591.59     71.20 o 
   1   1  15       37.52       60.10     18.97 o 
   2   1  15        8.32       19.10     28.11 o 
  -3   2  15      537.42      600.77     36.84 o 
  -2   2  15        0.01       -0.07     14.90 o 
  -1   2  15        2.63        7.36     14.27 o 
   0   2  15        8.20        7.30     15.12 o 
   1   2  15        0.34      -11.08     13.85 o 
   2   2  15        6.51       35.91     31.00 o 
   3   2  15      756.85      739.78     43.62 o 
  -4   3  15       11.00        0.99     13.73 o 
  -3   3  15       63.32       71.52     19.26 o 
  -2   3  15      273.89      280.86     26.72 o 
  -1   3  15       40.22       12.92     15.42 o 
   0   3  15        9.04        3.29     14.21 o 
   1   3  15        1.55       26.21     15.93 o 
   2   3  15       51.28       55.25     34.26 o 
   3   3  15        2.85        6.62     15.34 o 
   4   3  15       13.80        5.09     14.84 o 
  -4   4  15      198.21      192.58     25.86 o 
  -3   4  15        0.66       -4.81     20.63 o 
  -2   4  15       95.12       95.96     25.36 o 
  -1   4  15        1.82      -19.19     12.79 o 
   0   4  15        2.18       -3.26     13.50 o 
   1   4  15      159.23      149.45     31.08 o 
   2   4  15        0.41       27.86     16.30 o 
   3   4  15       16.71       -1.72     19.14 o 
   4   4  15        3.16        3.06     29.00 o 
  -4   5  15      352.96      395.48     31.70 o 
  -3   5  15      199.70      222.47     25.46 o 
  -2   5  15       26.71       -6.42     12.22 o 
  -1   5  15      578.21      580.13     36.27 o 
   0   5  15        7.64        2.07     15.05 o 
   1   5  15       55.45       73.42     19.01 o 
   2   5  15       39.26       53.28     18.36 o 
   3   5  15       53.88       94.14     19.08 o 
   4   5  15       12.72       -2.06     22.83 o 
   5   5  15      425.45      417.11     32.76 o 
  -3   6  15       98.89       67.48     39.09 o 
  -2   6  15       96.22       82.54     18.27 o 
  -1   6  15      650.71      742.75     37.75 o 
   0   6  15      216.51      240.52     28.46 o 
   1   6  15      287.96      298.09     72.78 o 
   2   6  15     1933.80     2029.80     60.16 o 
   3   6  15      114.17      102.55     20.27 o 
   4   6  15      311.08      316.54     38.30 o 
   5   6  15      348.88      304.04     29.01 o 
  -3   7  15      423.78      453.18     37.49 o 
  -2   7  15       27.94       52.99     16.84 o 
  -1   7  15     1060.51     1003.14     42.75 o 
   0   7  15        9.91       33.15     15.79 o 
   1   7  15       31.07       41.65     18.97 o 
   2   7  15        8.37        4.58     15.04 o 
   3   7  15       18.29       29.15     16.62 o 
   4   7  15       34.13       26.90     16.79 o 
   5   7  15      548.36      565.65     35.30 o 
  -2   8  15      343.87      337.02     30.42 o 
  -1   8  15       99.19      185.35     32.18 o 
   0   8  15      852.48      871.52     41.11 o 
   1   8  15       96.46      139.03     46.71 o 
   2   8  15      347.53      364.64     30.66 o 
   3   8  15       17.14       40.51     17.28 o 
   4   8  15        1.88       11.09     15.42 o 
   5   8  15       54.23       58.32     23.47 o 
  -1   9  15        3.88       31.28     15.80 o 
   0   9  15      812.22      896.31     42.19 o 
   1   9  15       45.05       49.49     19.93 o 
   2   9  15      179.25      178.73     23.72 o 
   3   9  15      971.55      992.88     61.94 o 
   4   9  15      139.43      165.22     23.88 o 
   0  10  15       50.62       34.20     25.55 o 
   1  10  15       22.37       27.14     16.14 o 
   2  10  15       39.76       31.09     13.81 o 
   0   4  16      135.88      125.16     22.58 o 
   1   4  16      543.28      577.47     53.26 o 
  -1   5  16     1329.62     1383.95     51.60 o 
   0   5  16        4.27       31.76     18.29 o 
   1   5  16      274.97      254.61     27.69 o 
   0   6  16       20.73        6.89     16.31 o 
   1   6  16      126.43      141.13     33.20 o 
   2   6  16     2525.89     2748.12     74.12 o 
   1   7  16        9.76       20.36     21.74 o 
                                                 
